# Supplementary material for: A mutational signature in gastric cancer suggests therapeutic strategies
Source: Nat Commun. 2015 Oct 29;6:8683. doi: 10.1038/ncomms9683 (PMC4918743; doi:10.1038/ncomms9683)
Supplement: Supplementary Data 1 — List of examined cancer samples with their respective cancer types, sequencing types, accession numbers, source from which the data were taken, and mutations attributed to signature 3. [file ncomms9683-s1.xlsx]

## Sheet: Supplementary Data 1
	Supplementary Data 1. List of examined cancer samples with their respective cancer types, sequencing types, accession numbers, source from which the data were taken, and mutations attributed to signature 3.
Cancer Type	Sample Name	Sequencing Type	Data Source	Accession numbers to sequencing data	Somatic Substitutions per Megabase Pairs due to signature 3
Acute lymphoid leukaemia (ALL)	PD3952a	Whole exome	doi:10.1038/nature12477	EGAD00001000634	0
Acute lymphoid leukaemia (ALL)	PD3953a	Whole exome	doi:10.1038/nature12477	EGAD00001000634	0
Acute lymphoid leukaemia (ALL)	PD3954a	Whole exome	doi:10.1038/nature12477	EGAD00001000634	0
Acute lymphoid leukaemia (ALL)	PD3955a	Whole exome	doi:10.1038/nature12477	EGAD00001000634	0
Acute lymphoid leukaemia (ALL)	PD3956a	Whole exome	doi:10.1038/nature12477	EGAD00001000634	0
Acute lymphoid leukaemia (ALL)	PD3957a	Whole exome	doi:10.1038/nature12477	EGAD00001000634	0
Acute lymphoid leukaemia (ALL)	PD3958a	Whole exome	doi:10.1038/nature12477	EGAD00001000634	0
Acute lymphoid leukaemia (ALL)	PD3959a	Whole exome	doi:10.1038/nature12477	EGAD00001000634	0
Acute lymphoid leukaemia (ALL)	PD3960a	Whole exome	doi:10.1038/nature12477	EGAD00001000634	0
Acute lymphoid leukaemia (ALL)	PD3961a	Whole exome	doi:10.1038/nature12477	EGAD00001000634	0
Acute lymphoid leukaemia (ALL)	PD3962a	Whole exome	doi:10.1038/nature12477	EGAD00001000634	0
Acute lymphoid leukaemia (ALL)	PD3963a	Whole exome	doi:10.1038/nature12477	EGAD00001000634	0
Acute lymphoid leukaemia (ALL)	PD3964a	Whole exome	doi:10.1038/nature12477	EGAD00001000634	0
Acute lymphoid leukaemia (ALL)	PD3965a	Whole exome	doi:10.1038/nature12477	EGAD00001000634	0
Acute lymphoid leukaemia (ALL)	PD3966a	Whole exome	doi:10.1038/nature12477	EGAD00001000634	0
Acute lymphoid leukaemia (ALL)	PD3967a	Whole exome	doi:10.1038/nature12477	EGAD00001000634	0
Acute lymphoid leukaemia (ALL)	PD3968a	Whole exome	doi:10.1038/nature12477	EGAD00001000634	0
Acute lymphoid leukaemia (ALL)	PD3969a	Whole exome	doi:10.1038/nature12477	EGAD00001000634	0
Acute lymphoid leukaemia (ALL)	PD3970a	Whole exome	doi:10.1038/nature12477	EGAD00001000634	0
Acute lymphoid leukaemia (ALL)	PD3971a	Whole exome	doi:10.1038/nature12477	EGAD00001000634	0
Acute lymphoid leukaemia (ALL)	PD3972a	Whole exome	doi:10.1038/nature12477	EGAD00001000634	0
Acute lymphoid leukaemia (ALL)	PD3974a	Whole exome	doi:10.1038/nature12477	EGAD00001000634	0
Acute lymphoid leukaemia (ALL)	PD3975a	Whole exome	doi:10.1038/nature12477	EGAD00001000634	0
Acute lymphoid leukaemia (ALL)	PD3976a	Whole exome	doi:10.1038/nature12477	EGAD00001000634	0
Acute lymphoid leukaemia (ALL)	PD3978a	Whole exome	doi:10.1038/nature12477	EGAD00001000634	0
Acute lymphoid leukaemia (ALL)	PD4008a	Whole exome	doi:10.1038/nature12477	EGAD00001000634	0
Acute lymphoid leukaemia (ALL)	PD4009a	Whole exome	doi:10.1038/nature12477	EGAD00001000634	0
Acute lymphoid leukaemia (ALL)	PD4010a	Whole exome	doi:10.1038/nature12477	EGAD00001000634	0
Acute lymphoid leukaemia (ALL)	PD4011a	Whole exome	doi:10.1038/nature12477	EGAD00001000634	0
Acute lymphoid leukaemia (ALL)	PD4012a	Whole exome	doi:10.1038/nature12477	EGAD00001000634	0
Acute lymphoid leukaemia (ALL)	PD4013a	Whole exome	doi:10.1038/nature12477	EGAD00001000634	0
Acute lymphoid leukaemia (ALL)	PD4015a	Whole exome	doi:10.1038/nature12477	EGAD00001000634	0
Acute lymphoid leukaemia (ALL)	PD4016a	Whole exome	doi:10.1038/nature12477	EGAD00001000634	0
Acute lymphoid leukaemia (ALL)	PD4017a	Whole exome	doi:10.1038/nature12477	EGAD00001000634	0
Acute lymphoid leukaemia (ALL)	PD4018a	Whole exome	doi:10.1038/nature12477	EGAD00001000634	0
Acute lymphoid leukaemia (ALL)	PD4019a	Whole exome	doi:10.1038/nature12477	EGAD00001000634	0
Acute lymphoid leukaemia (ALL)	PD4020a	Whole genome	doi:10.1038/nature12477	EGAD00001000634	0
Acute lymphoid leukaemia (ALL)	PD4021a	Whole exome	doi:10.1038/nature12477	EGAD00001000634	0
Acute lymphoid leukaemia (ALL)	PD4022a	Whole exome	doi:10.1038/nature12477	EGAD00001000634	0
Acute lymphoid leukaemia (ALL)	PD4023a	Whole exome	doi:10.1038/nature12477	EGAD00001000634	0
Acute lymphoid leukaemia (ALL)	PD4024a	Whole exome	doi:10.1038/nature12477	EGAD00001000634	0
Acute lymphoid leukaemia (ALL)	PD4025a	Whole exome	doi:10.1038/nature12477	EGAD00001000634	0
Acute lymphoid leukaemia (ALL)	PD4026a	Whole exome	doi:10.1038/nature12477	EGAD00001000634	0
Acute lymphoid leukaemia (ALL)	PD4028a	Whole exome	doi:10.1038/nature12477	EGAD00001000634	0
Acute lymphoid leukaemia (ALL)	PD4029a	Whole exome	doi:10.1038/nature12477	EGAD00001000634	0
Acute lymphoid leukaemia (ALL)	PD4030a	Whole exome	doi:10.1038/nature12477	EGAD00001000634	0
Acute lymphoid leukaemia (ALL)	PD4031a	Whole exome	doi:10.1038/nature12477	EGAD00001000634	0
Acute lymphoid leukaemia (ALL)	PD4032a	Whole exome	doi:10.1038/nature12477	EGAD00001000634	0
Acute lymphoid leukaemia (ALL)	PD4033a	Whole exome	doi:10.1038/nature12477	EGAD00001000634	0
Acute lymphoid leukaemia (ALL)	PD4034a	Whole exome	doi:10.1038/nature12477	EGAD00001000634	0
Acute lymphoid leukaemia (ALL)	PD4035a	Whole exome	doi:10.1038/nature12477	EGAD00001000634	0
Acute lymphoid leukaemia (ALL)	PD4036a	Whole exome	doi:10.1038/nature12477	EGAD00001000634	0
Acute lymphoid leukaemia (ALL)	PD4037a	Whole exome	doi:10.1038/nature12477	EGAD00001000634	0
Acute lymphoid leukaemia (ALL)	PD4038a	Whole exome	doi:10.1038/nature12477	EGAD00001000634	0
Acute lymphoid leukaemia (ALL)	PD4039a	Whole exome	doi:10.1038/nature12477	EGAD00001000634	0
Acute lymphoid leukaemia (ALL)	SJHYPO001-D	Whole exome	doi:10.1038/ng.2532	phs000341.v1.p1	0
Acute lymphoid leukaemia (ALL)	SJHYPO002-D	Whole exome	doi:10.1038/ng.2532	phs000341.v1.p1	0
Acute lymphoid leukaemia (ALL)	SJHYPO004-D	Whole exome	doi:10.1038/ng.2532	phs000341.v1.p1	0
Acute lymphoid leukaemia (ALL)	SJHYPO005-D	Whole exome	doi:10.1038/ng.2532	phs000341.v1.p1	0
Acute lymphoid leukaemia (ALL)	SJHYPO006-D	Whole exome	doi:10.1038/ng.2532	phs000341.v1.p1	0
Acute lymphoid leukaemia (ALL)	SJHYPO009-D and R	Whole exome	doi:10.1038/ng.2532	phs000341.v1.p1	0
Acute lymphoid leukaemia (ALL)	SJHYPO009-R	Whole exome	doi:10.1038/ng.2532	phs000341.v1.p1	0
Acute lymphoid leukaemia (ALL)	SJHYPO012-D	Whole exome	doi:10.1038/ng.2532	phs000341.v1.p1	0
Acute lymphoid leukaemia (ALL)	SJHYPO013-D	Whole exome	doi:10.1038/ng.2532	phs000341.v1.p1	0
Acute lymphoid leukaemia (ALL)	SJHYPO014-D	Whole exome	doi:10.1038/ng.2532	phs000341.v1.p1	0
Acute lymphoid leukaemia (ALL)	SJHYPO016-D	Whole exome	doi:10.1038/ng.2532	phs000341.v1.p1	0
Acute lymphoid leukaemia (ALL)	SJHYPO019-D	Whole exome	doi:10.1038/ng.2532	phs000341.v1.p1	0
Acute lymphoid leukaemia (ALL)	SJHYPO020-D	Whole exome	doi:10.1038/ng.2532	phs000341.v1.p1	0
Acute lymphoid leukaemia (ALL)	SJHYPO022-D	Whole exome	doi:10.1038/ng.2532	phs000341.v1.p1	0
Acute lymphoid leukaemia (ALL)	SJHYPO024-D	Whole exome	doi:10.1038/ng.2532	phs000341.v1.p1	0
Acute lymphoid leukaemia (ALL)	SJHYPO026-D	Whole exome	doi:10.1038/ng.2532	phs000341.v1.p1	0
Acute lymphoid leukaemia (ALL)	SJHYPO029-D	Whole exome	doi:10.1038/ng.2532	phs000341.v1.p1	0
Acute lymphoid leukaemia (ALL)	SJHYPO032-D	Whole exome	doi:10.1038/ng.2532	phs000341.v1.p1	0
Acute lymphoid leukaemia (ALL)	SJHYPO036-D	Whole exome	doi:10.1038/ng.2532	phs000341.v1.p1	0
Acute lymphoid leukaemia (ALL)	SJHYPO037-D and R	Whole exome	doi:10.1038/ng.2532	phs000341.v1.p1	0
Acute lymphoid leukaemia (ALL)	SJHYPO037-R	Whole exome	doi:10.1038/ng.2532	phs000341.v1.p1	0
Acute lymphoid leukaemia (ALL)	SJHYPO039-D	Whole exome	doi:10.1038/ng.2532	phs000341.v1.p1	0
Acute lymphoid leukaemia (ALL)	SJHYPO040-D	Whole exome	doi:10.1038/ng.2532	phs000341.v1.p1	0
Acute lymphoid leukaemia (ALL)	SJHYPO041-D	Whole exome	doi:10.1038/ng.2532	phs000341.v1.p1	0
Acute lymphoid leukaemia (ALL)	SJHYPO042-D	Whole exome	doi:10.1038/ng.2532	phs000341.v1.p1	0
Acute lymphoid leukaemia (ALL)	SJHYPO044-D	Whole exome	doi:10.1038/ng.2532	phs000341.v1.p1	0
Acute lymphoid leukaemia (ALL)	SJHYPO045-D	Whole exome	doi:10.1038/ng.2532	phs000341.v1.p1	0
Acute lymphoid leukaemia (ALL)	SJHYPO046-D	Whole exome	doi:10.1038/ng.2532	phs000341.v1.p1	0
Acute lymphoid leukaemia (ALL)	SJHYPO047-D	Whole exome	doi:10.1038/ng.2532	phs000341.v1.p1	0
Acute lymphoid leukaemia (ALL)	SJHYPO051-D	Whole exome	doi:10.1038/ng.2532	phs000341.v1.p1	0
Acute lymphoid leukaemia (ALL)	SJHYPO052-D and R	Whole exome	doi:10.1038/ng.2532	phs000341.v1.p1	0
Acute lymphoid leukaemia (ALL)	SJHYPO052-R	Whole exome	doi:10.1038/ng.2532	phs000341.v1.p1	0
Acute lymphoid leukaemia (ALL)	SJHYPO055-D	Whole exome	doi:10.1038/ng.2532	phs000341.v1.p1	0
Acute lymphoid leukaemia (ALL)	SJHYPO056-D	Whole exome	doi:10.1038/ng.2532	phs000341.v1.p1	0
Acute lymphoid leukaemia (ALL)	SJHYPO116-D	Whole exome	doi:10.1038/ng.2532	phs000341.v1.p1	0
Acute lymphoid leukaemia (ALL)	SJHYPO117-D and R	Whole exome	doi:10.1038/ng.2532	phs000341.v1.p1	0
Acute lymphoid leukaemia (ALL)	SJHYPO119-D	Whole exome	doi:10.1038/ng.2532	phs000341.v1.p1	0
Acute lymphoid leukaemia (ALL)	SJHYPO120-D	Whole exome	doi:10.1038/ng.2532	phs000341.v1.p1	0
Acute lymphoid leukaemia (ALL)	SJHYPO123-D	Whole exome	doi:10.1038/ng.2532	phs000341.v1.p1	0
Acute lymphoid leukaemia (ALL)	SJHYPO124-D	Whole exome	doi:10.1038/ng.2532	phs000341.v1.p1	0
Acute lymphoid leukaemia (ALL)	SJHYPO125-D	Whole exome	doi:10.1038/ng.2532	phs000341.v1.p1	0
Acute lymphoid leukaemia (ALL)	SJHYPO126-D	Whole exome	doi:10.1038/ng.2532	phs000341.v1.p1	0
Acute lymphoid leukaemia (ALL)	SJTALL001	Whole exome	doi:10.1038/nature10725	phs000340.v1.p1	0
Acute lymphoid leukaemia (ALL)	SJTALL002	Whole exome	doi:10.1038/nature10725	phs000340.v1.p1	0
Acute lymphoid leukaemia (ALL)	SJTALL003	Whole exome	doi:10.1038/nature10725	phs000340.v1.p1	0
Acute lymphoid leukaemia (ALL)	SJTALL004	Whole exome	doi:10.1038/nature10725	phs000340.v1.p1	0
Acute lymphoid leukaemia (ALL)	SJTALL005	Whole exome	doi:10.1038/nature10725	phs000340.v1.p1	0
Acute lymphoid leukaemia (ALL)	SJTALL006	Whole exome	doi:10.1038/nature10725	phs000340.v1.p1	0
Acute lymphoid leukaemia (ALL)	SJTALL007	Whole exome	doi:10.1038/nature10725	phs000340.v1.p1	0
Acute lymphoid leukaemia (ALL)	SJTALL008	Whole exome	doi:10.1038/nature10725	phs000340.v1.p1	0
Acute lymphoid leukaemia (ALL)	SJTALL009	Whole exome	doi:10.1038/nature10725	phs000340.v1.p1	0
Acute lymphoid leukaemia (ALL)	SJTALL011	Whole exome	doi:10.1038/nature10725	phs000340.v1.p1	0
Acute lymphoid leukaemia (ALL)	SJTALL012	Whole exome	doi:10.1038/nature10725	phs000340.v1.p1	0
Acute lymphoid leukaemia (ALL)	SJTALL013	Whole exome	doi:10.1038/nature10725	phs000340.v1.p1	0
Acute lymphoid leukaemia (ALL)	SJTALL169	Whole exome	doi:10.1038/nature10725	phs000340.v1.p1	0
Acute lymphoid leukaemia (ALL)	SJTALL192	Whole exome	doi:10.1038/nature10725	phs000340.v1.p1	0
Acute lymphoid leukaemia (ALL)	SJTALL208	Whole exome	doi:10.1038/ng.2508	EGAS00001000296	0
Acute lymphoid leukaemia (ALL)	TBR01	Whole exome	doi:10.1038/ng.2508	EGAS00001000296	0
Acute lymphoid leukaemia (ALL)	TBR03	Whole exome	doi:10.1038/ng.2508	EGAS00001000296	0
Acute lymphoid leukaemia (ALL)	TBR05	Whole exome	doi:10.1038/ng.2508	EGAS00001000296	0
Acute lymphoid leukaemia (ALL)	TBR06	Whole exome	doi:10.1038/ng.2508	EGAS00001000296	0
Acute lymphoid leukaemia (ALL)	TBR08	Whole exome	doi:10.1038/ng.2508	EGAS00001000296	0
Acute lymphoid leukaemia (ALL)	TLE02	Whole exome	doi:10.1038/ng.2508	EGAS00001000296	0
Acute lymphoid leukaemia (ALL)	TLE10	Whole exome	doi:10.1038/ng.2508	EGAS00001000296	0
Acute lymphoid leukaemia (ALL)	TLE109	Whole exome	doi:10.1038/ng.2508	EGAS00001000296	0
Acute lymphoid leukaemia (ALL)	TLE31	Whole exome	doi:10.1038/ng.2508	EGAS00001000296	0
Acute lymphoid leukaemia (ALL)	TLE33	Whole exome	doi:10.1038/ng.2508	EGAS00001000296	0
Acute lymphoid leukaemia (ALL)	TLE34	Whole exome	doi:10.1038/ng.2508	EGAS00001000296	0
Acute lymphoid leukaemia (ALL)	TLE38	Whole exome	doi:10.1038/ng.2508	EGAS00001000296	0
Acute lymphoid leukaemia (ALL)	TLE39	Whole exome	doi:10.1038/ng.2508	EGAS00001000296	0
Acute lymphoid leukaemia (ALL)	TLE41	Whole exome	doi:10.1038/ng.2508	EGAS00001000296	0
Acute lymphoid leukaemia (ALL)	TLE42	Whole exome	doi:10.1038/ng.2508	EGAS00001000296	0
Acute lymphoid leukaemia (ALL)	TLE43	Whole exome	doi:10.1038/ng.2508	EGAS00001000296	0
Acute lymphoid leukaemia (ALL)	TLE50	Whole exome	doi:10.1038/ng.2508	EGAS00001000296	0
Acute lymphoid leukaemia (ALL)	TLE51	Whole exome	doi:10.1038/ng.2508	EGAS00001000296	0
Acute lymphoid leukaemia (ALL)	TLE54	Whole exome	doi:10.1038/ng.2508	EGAS00001000296	0
Acute lymphoid leukaemia (ALL)	TLE55	Whole exome	doi:10.1038/ng.2508	EGAS00001000296	0
Acute lymphoid leukaemia (ALL)	TLE57	Whole exome	doi:10.1038/ng.2508	EGAS00001000296	0
Acute lymphoid leukaemia (ALL)	TLE60	Whole exome	doi:10.1038/ng.2508	EGAS00001000296	0
Acute lymphoid leukaemia (ALL)	TLE61	Whole exome	doi:10.1038/ng.2508	EGAS00001000296	0
Acute lymphoid leukaemia (ALL)	TLE63	Whole exome	doi:10.1038/ng.2508	EGAS00001000296	0
Acute lymphoid leukaemia (ALL)	TLE64	Whole exome	doi:10.1038/ng.2508	EGAS00001000296	0
Acute lymphoid leukaemia (ALL)	TLE65	Whole exome	doi:10.1038/ng.2508	EGAS00001000296	0
Acute lymphoid leukaemia (ALL)	TLE66	Whole exome	doi:10.1038/ng.2508	EGAS00001000296	0
Acute lymphoid leukaemia (ALL)	TLE67	Whole exome	doi:10.1038/ng.2508	EGAS00001000296	0
Acute lymphoid leukaemia (ALL)	TLE68	Whole exome	doi:10.1038/ng.2508	EGAS00001000296	0
Acute myeloid leukaemia (AML)	s_400220	Whole genome	doi:10.1038/nature10738	phs000159.v4.p2	0
Acute myeloid leukaemia (AML)	s_426980	Whole genome	doi:10.1038/nature10738	phs000159.v4.p2	0
Acute myeloid leukaemia (AML)	s_452198	Whole genome	doi:10.1038/nature10738	phs000159.v4.p2	0
Acute myeloid leukaemia (AML)	s_573988	Whole genome	doi:10.1038/nature10738	phs000159.v4.p2	0
Acute myeloid leukaemia (AML)	s_758168	Whole genome	doi:10.1038/nature10738	phs000159.v4.p2	0
Acute myeloid leukaemia (AML)	s_804168	Whole genome	doi:10.1038/nature10738	phs000159.v4.p2	0
Acute myeloid leukaemia (AML)	s_869586	Whole genome	doi:10.1038/nature10738	phs000159.v4.p2	0
Acute myeloid leukaemia (AML)	TCGA-AB-2802	Whole exome	TCGA data portal	phs000178.v9.p8	0
Acute myeloid leukaemia (AML)	TCGA-AB-2803	Whole exome	TCGA data portal	phs000178.v9.p8	0
Acute myeloid leukaemia (AML)	TCGA-AB-2804	Whole exome	TCGA data portal	phs000178.v9.p8	0
Acute myeloid leukaemia (AML)	TCGA-AB-2805	Whole exome	TCGA data portal	phs000178.v9.p8	0
Acute myeloid leukaemia (AML)	TCGA-AB-2806	Whole exome	TCGA data portal	phs000178.v9.p8	0
Acute myeloid leukaemia (AML)	TCGA-AB-2807	Whole exome	TCGA data portal	phs000178.v9.p8	0
Acute myeloid leukaemia (AML)	TCGA-AB-2808	Whole exome	TCGA data portal	phs000178.v9.p8	0
Acute myeloid leukaemia (AML)	TCGA-AB-2809	Whole exome	TCGA data portal	phs000178.v9.p8	0
Acute myeloid leukaemia (AML)	TCGA-AB-2810	Whole exome	TCGA data portal	phs000178.v9.p8	0
Acute myeloid leukaemia (AML)	TCGA-AB-2811	Whole exome	TCGA data portal	phs000178.v9.p8	0
Acute myeloid leukaemia (AML)	TCGA-AB-2812	Whole exome	TCGA data portal	phs000178.v9.p8	0
Acute myeloid leukaemia (AML)	TCGA-AB-2813	Whole exome	TCGA data portal	phs000178.v9.p8	0
Acute myeloid leukaemia (AML)	TCGA-AB-2814	Whole exome	TCGA data portal	phs000178.v9.p8	0
Acute myeloid leukaemia (AML)	TCGA-AB-2816	Whole exome	TCGA data portal	phs000178.v9.p8	0
Acute myeloid leukaemia (AML)	TCGA-AB-2817	Whole exome	TCGA data portal	phs000178.v9.p8	0
Acute myeloid leukaemia (AML)	TCGA-AB-2818	Whole exome	TCGA data portal	phs000178.v9.p8	0
Acute myeloid leukaemia (AML)	TCGA-AB-2819	Whole exome	TCGA data portal	phs000178.v9.p8	0
Acute myeloid leukaemia (AML)	TCGA-AB-2820	Whole exome	TCGA data portal	phs000178.v9.p8	0
Acute myeloid leukaemia (AML)	TCGA-AB-2821	Whole exome	TCGA data portal	phs000178.v9.p8	0
Acute myeloid leukaemia (AML)	TCGA-AB-2822	Whole exome	TCGA data portal	phs000178.v9.p8	0
Acute myeloid leukaemia (AML)	TCGA-AB-2823	Whole exome	TCGA data portal	phs000178.v9.p8	0
Acute myeloid leukaemia (AML)	TCGA-AB-2824	Whole exome	TCGA data portal	phs000178.v9.p8	0
Acute myeloid leukaemia (AML)	TCGA-AB-2825	Whole exome	TCGA data portal	phs000178.v9.p8	0
Acute myeloid leukaemia (AML)	TCGA-AB-2826	Whole exome	TCGA data portal	phs000178.v9.p8	0
Acute myeloid leukaemia (AML)	TCGA-AB-2827	Whole exome	TCGA data portal	phs000178.v9.p8	0
Acute myeloid leukaemia (AML)	TCGA-AB-2828	Whole exome	TCGA data portal	phs000178.v9.p8	0
Acute myeloid leukaemia (AML)	TCGA-AB-2829	Whole exome	TCGA data portal	phs000178.v9.p8	0
Acute myeloid leukaemia (AML)	TCGA-AB-2830	Whole exome	TCGA data portal	phs000178.v9.p8	0
Acute myeloid leukaemia (AML)	TCGA-AB-2831	Whole exome	TCGA data portal	phs000178.v9.p8	0
Acute myeloid leukaemia (AML)	TCGA-AB-2832	Whole exome	TCGA data portal	phs000178.v9.p8	0
Acute myeloid leukaemia (AML)	TCGA-AB-2833	Whole exome	TCGA data portal	phs000178.v9.p8	0
Acute myeloid leukaemia (AML)	TCGA-AB-2835	Whole exome	TCGA data portal	phs000178.v9.p8	0
Acute myeloid leukaemia (AML)	TCGA-AB-2836	Whole exome	TCGA data portal	phs000178.v9.p8	0
Acute myeloid leukaemia (AML)	TCGA-AB-2837	Whole exome	TCGA data portal	phs000178.v9.p8	0
Acute myeloid leukaemia (AML)	TCGA-AB-2838	Whole exome	TCGA data portal	phs000178.v9.p8	0
Acute myeloid leukaemia (AML)	TCGA-AB-2839	Whole exome	TCGA data portal	phs000178.v9.p8	0
Acute myeloid leukaemia (AML)	TCGA-AB-2840	Whole exome	TCGA data portal	phs000178.v9.p8	0
Acute myeloid leukaemia (AML)	TCGA-AB-2841	Whole exome	TCGA data portal	phs000178.v9.p8	0
Acute myeloid leukaemia (AML)	TCGA-AB-2842	Whole exome	TCGA data portal	phs000178.v9.p8	0
Acute myeloid leukaemia (AML)	TCGA-AB-2843	Whole exome	TCGA data portal	phs000178.v9.p8	0
Acute myeloid leukaemia (AML)	TCGA-AB-2844	Whole exome	TCGA data portal	phs000178.v9.p8	0
Acute myeloid leukaemia (AML)	TCGA-AB-2845	Whole exome	TCGA data portal	phs000178.v9.p8	0
Acute myeloid leukaemia (AML)	TCGA-AB-2846	Whole exome	TCGA data portal	phs000178.v9.p8	0
Acute myeloid leukaemia (AML)	TCGA-AB-2847	Whole exome	TCGA data portal	phs000178.v9.p8	0
Acute myeloid leukaemia (AML)	TCGA-AB-2848	Whole exome	TCGA data portal	phs000178.v9.p8	0
Acute myeloid leukaemia (AML)	TCGA-AB-2849	Whole exome	TCGA data portal	phs000178.v9.p8	0
Acute myeloid leukaemia (AML)	TCGA-AB-2850	Whole exome	TCGA data portal	phs000178.v9.p8	0
Acute myeloid leukaemia (AML)	TCGA-AB-2851	Whole exome	TCGA data portal	phs000178.v9.p8	0
Acute myeloid leukaemia (AML)	TCGA-AB-2853	Whole exome	TCGA data portal	phs000178.v9.p8	0
Acute myeloid leukaemia (AML)	TCGA-AB-2854	Whole exome	TCGA data portal	phs000178.v9.p8	0
Acute myeloid leukaemia (AML)	TCGA-AB-2855	Whole exome	TCGA data portal	phs000178.v9.p8	0
Acute myeloid leukaemia (AML)	TCGA-AB-2857	Whole exome	TCGA data portal	phs000178.v9.p8	0
Acute myeloid leukaemia (AML)	TCGA-AB-2858	Whole exome	TCGA data portal	phs000178.v9.p8	0
Acute myeloid leukaemia (AML)	TCGA-AB-2859	Whole exome	TCGA data portal	phs000178.v9.p8	0
Acute myeloid leukaemia (AML)	TCGA-AB-2860	Whole exome	TCGA data portal	phs000178.v9.p8	0
Acute myeloid leukaemia (AML)	TCGA-AB-2861	Whole exome	TCGA data portal	phs000178.v9.p8	0
Acute myeloid leukaemia (AML)	TCGA-AB-2862	Whole exome	TCGA data portal	phs000178.v9.p8	0
Acute myeloid leukaemia (AML)	TCGA-AB-2863	Whole exome	TCGA data portal	phs000178.v9.p8	0
Acute myeloid leukaemia (AML)	TCGA-AB-2864	Whole exome	TCGA data portal	phs000178.v9.p8	0
Acute myeloid leukaemia (AML)	TCGA-AB-2865	Whole exome	TCGA data portal	phs000178.v9.p8	0
Acute myeloid leukaemia (AML)	TCGA-AB-2867	Whole exome	TCGA data portal	phs000178.v9.p8	0
Acute myeloid leukaemia (AML)	TCGA-AB-2868	Whole exome	TCGA data portal	phs000178.v9.p8	0
Acute myeloid leukaemia (AML)	TCGA-AB-2869	Whole exome	TCGA data portal	phs000178.v9.p8	0
Acute myeloid leukaemia (AML)	TCGA-AB-2870	Whole exome	TCGA data portal	phs000178.v9.p8	0
Acute myeloid leukaemia (AML)	TCGA-AB-2871	Whole exome	TCGA data portal	phs000178.v9.p8	0
Acute myeloid leukaemia (AML)	TCGA-AB-2872	Whole exome	TCGA data portal	phs000178.v9.p8	0
Acute myeloid leukaemia (AML)	TCGA-AB-2873	Whole exome	TCGA data portal	phs000178.v9.p8	0
Acute myeloid leukaemia (AML)	TCGA-AB-2874	Whole exome	TCGA data portal	phs000178.v9.p8	0
Acute myeloid leukaemia (AML)	TCGA-AB-2875	Whole exome	TCGA data portal	phs000178.v9.p8	0
Acute myeloid leukaemia (AML)	TCGA-AB-2876	Whole exome	TCGA data portal	phs000178.v9.p8	0
Acute myeloid leukaemia (AML)	TCGA-AB-2877	Whole exome	TCGA data portal	phs000178.v9.p8	0
Acute myeloid leukaemia (AML)	TCGA-AB-2878	Whole exome	TCGA data portal	phs000178.v9.p8	0
Acute myeloid leukaemia (AML)	TCGA-AB-2879	Whole exome	TCGA data portal	phs000178.v9.p8	0
Acute myeloid leukaemia (AML)	TCGA-AB-2880	Whole exome	TCGA data portal	phs000178.v9.p8	0
Acute myeloid leukaemia (AML)	TCGA-AB-2881	Whole exome	TCGA data portal	phs000178.v9.p8	0
Acute myeloid leukaemia (AML)	TCGA-AB-2882	Whole exome	TCGA data portal	phs000178.v9.p8	0
Acute myeloid leukaemia (AML)	TCGA-AB-2883	Whole exome	TCGA data portal	phs000178.v9.p8	0
Acute myeloid leukaemia (AML)	TCGA-AB-2884	Whole exome	TCGA data portal	phs000178.v9.p8	0
Acute myeloid leukaemia (AML)	TCGA-AB-2885	Whole exome	TCGA data portal	phs000178.v9.p8	0
Acute myeloid leukaemia (AML)	TCGA-AB-2886	Whole exome	TCGA data portal	phs000178.v9.p8	0
Acute myeloid leukaemia (AML)	TCGA-AB-2887	Whole exome	TCGA data portal	phs000178.v9.p8	0
Acute myeloid leukaemia (AML)	TCGA-AB-2888	Whole exome	TCGA data portal	phs000178.v9.p8	0
Acute myeloid leukaemia (AML)	TCGA-AB-2889	Whole exome	TCGA data portal	phs000178.v9.p8	0
Acute myeloid leukaemia (AML)	TCGA-AB-2890	Whole exome	TCGA data portal	phs000178.v9.p8	0
Acute myeloid leukaemia (AML)	TCGA-AB-2891	Whole exome	TCGA data portal	phs000178.v9.p8	0
Acute myeloid leukaemia (AML)	TCGA-AB-2892	Whole exome	TCGA data portal	phs000178.v9.p8	0
Acute myeloid leukaemia (AML)	TCGA-AB-2893	Whole exome	TCGA data portal	phs000178.v9.p8	0
Acute myeloid leukaemia (AML)	TCGA-AB-2894	Whole exome	TCGA data portal	phs000178.v9.p8	0
Acute myeloid leukaemia (AML)	TCGA-AB-2895	Whole exome	TCGA data portal	phs000178.v9.p8	0
Acute myeloid leukaemia (AML)	TCGA-AB-2896	Whole exome	TCGA data portal	phs000178.v9.p8	0
Acute myeloid leukaemia (AML)	TCGA-AB-2897	Whole exome	TCGA data portal	phs000178.v9.p8	0
Acute myeloid leukaemia (AML)	TCGA-AB-2898	Whole exome	TCGA data portal	phs000178.v9.p8	0
Acute myeloid leukaemia (AML)	TCGA-AB-2899	Whole exome	TCGA data portal	phs000178.v9.p8	0
Acute myeloid leukaemia (AML)	TCGA-AB-2900	Whole exome	TCGA data portal	phs000178.v9.p8	0
Acute myeloid leukaemia (AML)	TCGA-AB-2901	Whole exome	TCGA data portal	phs000178.v9.p8	0
Acute myeloid leukaemia (AML)	TCGA-AB-2903	Whole exome	TCGA data portal	phs000178.v9.p8	0
Acute myeloid leukaemia (AML)	TCGA-AB-2904	Whole exome	TCGA data portal	phs000178.v9.p8	0
Acute myeloid leukaemia (AML)	TCGA-AB-2905	Whole exome	TCGA data portal	phs000178.v9.p8	0
Acute myeloid leukaemia (AML)	TCGA-AB-2906	Whole exome	TCGA data portal	phs000178.v9.p8	0
Acute myeloid leukaemia (AML)	TCGA-AB-2907	Whole exome	TCGA data portal	phs000178.v9.p8	0
Acute myeloid leukaemia (AML)	TCGA-AB-2908	Whole exome	TCGA data portal	phs000178.v9.p8	0
Acute myeloid leukaemia (AML)	TCGA-AB-2909	Whole exome	TCGA data portal	phs000178.v9.p8	0
Acute myeloid leukaemia (AML)	TCGA-AB-2910	Whole exome	TCGA data portal	phs000178.v9.p8	0
Acute myeloid leukaemia (AML)	TCGA-AB-2911	Whole exome	TCGA data portal	phs000178.v9.p8	0
Acute myeloid leukaemia (AML)	TCGA-AB-2912	Whole exome	TCGA data portal	phs000178.v9.p8	0
Acute myeloid leukaemia (AML)	TCGA-AB-2913	Whole exome	TCGA data portal	phs000178.v9.p8	0
Acute myeloid leukaemia (AML)	TCGA-AB-2914	Whole exome	TCGA data portal	phs000178.v9.p8	0
Acute myeloid leukaemia (AML)	TCGA-AB-2915	Whole exome	TCGA data portal	phs000178.v9.p8	0
Acute myeloid leukaemia (AML)	TCGA-AB-2916	Whole exome	TCGA data portal	phs000178.v9.p8	0
Acute myeloid leukaemia (AML)	TCGA-AB-2917	Whole exome	TCGA data portal	phs000178.v9.p8	0
Acute myeloid leukaemia (AML)	TCGA-AB-2918	Whole exome	TCGA data portal	phs000178.v9.p8	0
Acute myeloid leukaemia (AML)	TCGA-AB-2919	Whole exome	TCGA data portal	phs000178.v9.p8	0
Acute myeloid leukaemia (AML)	TCGA-AB-2920	Whole exome	TCGA data portal	phs000178.v9.p8	0
Acute myeloid leukaemia (AML)	TCGA-AB-2921	Whole exome	TCGA data portal	phs000178.v9.p8	0
Acute myeloid leukaemia (AML)	TCGA-AB-2922	Whole exome	TCGA data portal	phs000178.v9.p8	0
Acute myeloid leukaemia (AML)	TCGA-AB-2923	Whole exome	TCGA data portal	phs000178.v9.p8	0
Acute myeloid leukaemia (AML)	TCGA-AB-2924	Whole exome	TCGA data portal	phs000178.v9.p8	0
Acute myeloid leukaemia (AML)	TCGA-AB-2925	Whole exome	TCGA data portal	phs000178.v9.p8	0
Acute myeloid leukaemia (AML)	TCGA-AB-2926	Whole exome	TCGA data portal	phs000178.v9.p8	0
Acute myeloid leukaemia (AML)	TCGA-AB-2927	Whole exome	TCGA data portal	phs000178.v9.p8	0
Acute myeloid leukaemia (AML)	TCGA-AB-2928	Whole exome	TCGA data portal	phs000178.v9.p8	0
Acute myeloid leukaemia (AML)	TCGA-AB-2929	Whole exome	TCGA data portal	phs000178.v9.p8	0
Acute myeloid leukaemia (AML)	TCGA-AB-2930	Whole exome	TCGA data portal	phs000178.v9.p8	0
Acute myeloid leukaemia (AML)	TCGA-AB-2931	Whole exome	TCGA data portal	phs000178.v9.p8	0
Acute myeloid leukaemia (AML)	TCGA-AB-2932	Whole exome	TCGA data portal	phs000178.v9.p8	0
Acute myeloid leukaemia (AML)	TCGA-AB-2933	Whole exome	TCGA data portal	phs000178.v9.p8	0
Acute myeloid leukaemia (AML)	TCGA-AB-2934	Whole exome	TCGA data portal	phs000178.v9.p8	0
Acute myeloid leukaemia (AML)	TCGA-AB-2935	Whole exome	TCGA data portal	phs000178.v9.p8	0
Acute myeloid leukaemia (AML)	TCGA-AB-2936	Whole exome	TCGA data portal	phs000178.v9.p8	0
Acute myeloid leukaemia (AML)	TCGA-AB-2937	Whole exome	TCGA data portal	phs000178.v9.p8	0
Acute myeloid leukaemia (AML)	TCGA-AB-2938	Whole exome	TCGA data portal	phs000178.v9.p8	0
Acute myeloid leukaemia (AML)	TCGA-AB-2939	Whole exome	TCGA data portal	phs000178.v9.p8	0
Acute myeloid leukaemia (AML)	TCGA-AB-2940	Whole exome	TCGA data portal	phs000178.v9.p8	0
Acute myeloid leukaemia (AML)	TCGA-AB-2941	Whole exome	TCGA data portal	phs000178.v9.p8	0
Acute myeloid leukaemia (AML)	TCGA-AB-2942	Whole exome	TCGA data portal	phs000178.v9.p8	0
Acute myeloid leukaemia (AML)	TCGA-AB-2943	Whole exome	TCGA data portal	phs000178.v9.p8	0
Acute myeloid leukaemia (AML)	TCGA-AB-2945	Whole exome	TCGA data portal	phs000178.v9.p8	0
Acute myeloid leukaemia (AML)	TCGA-AB-2946	Whole exome	TCGA data portal	phs000178.v9.p8	0
Acute myeloid leukaemia (AML)	TCGA-AB-2947	Whole exome	TCGA data portal	phs000178.v9.p8	0
Acute myeloid leukaemia (AML)	TCGA-AB-2948	Whole exome	TCGA data portal	phs000178.v9.p8	0
Acute myeloid leukaemia (AML)	TCGA-AB-2949	Whole exome	TCGA data portal	phs000178.v9.p8	0
Acute myeloid leukaemia (AML)	TCGA-AB-2950	Whole exome	TCGA data portal	phs000178.v9.p8	0
Acute myeloid leukaemia (AML)	TCGA-AB-2952	Whole exome	TCGA data portal	phs000178.v9.p8	0
Acute myeloid leukaemia (AML)	TCGA-AB-2954	Whole exome	TCGA data portal	phs000178.v9.p8	0
Acute myeloid leukaemia (AML)	TCGA-AB-2955	Whole exome	TCGA data portal	phs000178.v9.p8	0
Acute myeloid leukaemia (AML)	TCGA-AB-2956	Whole exome	TCGA data portal	phs000178.v9.p8	0
Acute myeloid leukaemia (AML)	TCGA-AB-2957	Whole exome	TCGA data portal	phs000178.v9.p8	0
Acute myeloid leukaemia (AML)	TCGA-AB-2959	Whole exome	TCGA data portal	phs000178.v9.p8	0
Acute myeloid leukaemia (AML)	TCGA-AB-2963	Whole exome	TCGA data portal	phs000178.v9.p8	0
Acute myeloid leukaemia (AML)	TCGA-AB-2964	Whole exome	TCGA data portal	phs000178.v9.p8	0
Acute myeloid leukaemia (AML)	TCGA-AB-2965	Whole exome	TCGA data portal	phs000178.v9.p8	0
Acute myeloid leukaemia (AML)	TCGA-AB-2966	Whole exome	TCGA data portal	phs000178.v9.p8	0
Acute myeloid leukaemia (AML)	TCGA-AB-2967	Whole exome	TCGA data portal	phs000178.v9.p8	0
Acute myeloid leukaemia (AML)	TCGA-AB-2968	Whole exome	TCGA data portal	phs000178.v9.p8	0
Acute myeloid leukaemia (AML)	TCGA-AB-2969	Whole exome	TCGA data portal	phs000178.v9.p8	0
Acute myeloid leukaemia (AML)	TCGA-AB-2970	Whole exome	TCGA data portal	phs000178.v9.p8	0
Acute myeloid leukaemia (AML)	TCGA-AB-2971	Whole exome	TCGA data portal	phs000178.v9.p8	0
Acute myeloid leukaemia (AML)	TCGA-AB-2972	Whole exome	TCGA data portal	phs000178.v9.p8	0
Acute myeloid leukaemia (AML)	TCGA-AB-2973	Whole exome	TCGA data portal	phs000178.v9.p8	0
Acute myeloid leukaemia (AML)	TCGA-AB-2974	Whole exome	TCGA data portal	phs000178.v9.p8	0
Acute myeloid leukaemia (AML)	TCGA-AB-2975	Whole exome	TCGA data portal	phs000178.v9.p8	0
Acute myeloid leukaemia (AML)	TCGA-AB-2976	Whole exome	TCGA data portal	phs000178.v9.p8	0
Acute myeloid leukaemia (AML)	TCGA-AB-2977	Whole exome	TCGA data portal	phs000178.v9.p8	0
Acute myeloid leukaemia (AML)	TCGA-AB-2978	Whole exome	TCGA data portal	phs000178.v9.p8	0
Acute myeloid leukaemia (AML)	TCGA-AB-2979	Whole exome	TCGA data portal	phs000178.v9.p8	0
Acute myeloid leukaemia (AML)	TCGA-AB-2980	Whole exome	TCGA data portal	phs000178.v9.p8	0
Acute myeloid leukaemia (AML)	TCGA-AB-2981	Whole exome	TCGA data portal	phs000178.v9.p8	0
Acute myeloid leukaemia (AML)	TCGA-AB-2982	Whole exome	TCGA data portal	phs000178.v9.p8	0
Acute myeloid leukaemia (AML)	TCGA-AB-2983	Whole exome	TCGA data portal	phs000178.v9.p8	0
Acute myeloid leukaemia (AML)	TCGA-AB-2984	Whole exome	TCGA data portal	phs000178.v9.p8	0
Acute myeloid leukaemia (AML)	TCGA-AB-2985	Whole exome	TCGA data portal	phs000178.v9.p8	0
Acute myeloid leukaemia (AML)	TCGA-AB-2986	Whole exome	TCGA data portal	phs000178.v9.p8	0
Acute myeloid leukaemia (AML)	TCGA-AB-2987	Whole exome	TCGA data portal	phs000178.v9.p8	0
Acute myeloid leukaemia (AML)	TCGA-AB-2988	Whole exome	TCGA data portal	phs000178.v9.p8	0
Acute myeloid leukaemia (AML)	TCGA-AB-2989	Whole exome	TCGA data portal	phs000178.v9.p8	0
Acute myeloid leukaemia (AML)	TCGA-AB-2990	Whole exome	TCGA data portal	phs000178.v9.p8	0
Acute myeloid leukaemia (AML)	TCGA-AB-2991	Whole exome	TCGA data portal	phs000178.v9.p8	0
Acute myeloid leukaemia (AML)	TCGA-AB-2992	Whole exome	TCGA data portal	phs000178.v9.p8	0
Acute myeloid leukaemia (AML)	TCGA-AB-2993	Whole exome	TCGA data portal	phs000178.v9.p8	0
Acute myeloid leukaemia (AML)	TCGA-AB-2994	Whole exome	TCGA data portal	phs000178.v9.p8	0
Acute myeloid leukaemia (AML)	TCGA-AB-2995	Whole exome	TCGA data portal	phs000178.v9.p8	0
Acute myeloid leukaemia (AML)	TCGA-AB-2996	Whole exome	TCGA data portal	phs000178.v9.p8	0
Acute myeloid leukaemia (AML)	TCGA-AB-2997	Whole exome	TCGA data portal	phs000178.v9.p8	0
Acute myeloid leukaemia (AML)	TCGA-AB-2998	Whole exome	TCGA data portal	phs000178.v9.p8	0
Acute myeloid leukaemia (AML)	TCGA-AB-2999	Whole exome	TCGA data portal	phs000178.v9.p8	0
Acute myeloid leukaemia (AML)	TCGA-AB-3000	Whole exome	TCGA data portal	phs000178.v9.p8	0
Acute myeloid leukaemia (AML)	TCGA-AB-3001	Whole exome	TCGA data portal	phs000178.v9.p8	0
Acute myeloid leukaemia (AML)	TCGA-AB-3002	Whole exome	TCGA data portal	phs000178.v9.p8	0
Acute myeloid leukaemia (AML)	TCGA-AB-3005	Whole exome	TCGA data portal	phs000178.v9.p8	0
Acute myeloid leukaemia (AML)	TCGA-AB-3006	Whole exome	TCGA data portal	phs000178.v9.p8	0
Acute myeloid leukaemia (AML)	TCGA-AB-3007	Whole exome	TCGA data portal	phs000178.v9.p8	0
Acute myeloid leukaemia (AML)	TCGA-AB-3008	Whole exome	TCGA data portal	phs000178.v9.p8	0
Acute myeloid leukaemia (AML)	TCGA-AB-3009	Whole exome	TCGA data portal	phs000178.v9.p8	0
Acute myeloid leukaemia (AML)	TCGA-AB-3011	Whole exome	TCGA data portal	phs000178.v9.p8	0
Acute myeloid leukaemia (AML)	TCGA-AB-3012	Whole exome	TCGA data portal	phs000178.v9.p8	0
Adrenocortical carcinoma	TCGA-OR-A5J1	Whole exome	TCGA data portal	phs000178.v9.p8	0
Adrenocortical carcinoma	TCGA-OR-A5J2	Whole exome	TCGA data portal	phs000178.v9.p8	0
Adrenocortical carcinoma	TCGA-OR-A5J3	Whole exome	TCGA data portal	phs000178.v9.p8	0
Adrenocortical carcinoma	TCGA-OR-A5J4	Whole exome	TCGA data portal	phs000178.v9.p8	0
Adrenocortical carcinoma	TCGA-OR-A5J5	Whole exome	TCGA data portal	phs000178.v9.p8	0
Adrenocortical carcinoma	TCGA-OR-A5J6	Whole exome	TCGA data portal	phs000178.v9.p8	0
Adrenocortical carcinoma	TCGA-OR-A5J7	Whole exome	TCGA data portal	phs000178.v9.p8	0
Adrenocortical carcinoma	TCGA-OR-A5J8	Whole exome	TCGA data portal	phs000178.v9.p8	0
Adrenocortical carcinoma	TCGA-OR-A5J9	Whole exome	TCGA data portal	phs000178.v9.p8	0
Adrenocortical carcinoma	TCGA-OR-A5JA	Whole exome	TCGA data portal	phs000178.v9.p8	0
Adrenocortical carcinoma	TCGA-OR-A5JB	Whole exome	TCGA data portal	phs000178.v9.p8	0
Adrenocortical carcinoma	TCGA-OR-A5JC	Whole exome	TCGA data portal	phs000178.v9.p8	0
Adrenocortical carcinoma	TCGA-OR-A5JD	Whole exome	TCGA data portal	phs000178.v9.p8	0
Adrenocortical carcinoma	TCGA-OR-A5JE	Whole exome	TCGA data portal	phs000178.v9.p8	0
Adrenocortical carcinoma	TCGA-OR-A5JF	Whole exome	TCGA data portal	phs000178.v9.p8	0
Adrenocortical carcinoma	TCGA-OR-A5JG	Whole exome	TCGA data portal	phs000178.v9.p8	0
Adrenocortical carcinoma	TCGA-OR-A5JH	Whole exome	TCGA data portal	phs000178.v9.p8	0
Adrenocortical carcinoma	TCGA-OR-A5JI	Whole exome	TCGA data portal	phs000178.v9.p8	0
Adrenocortical carcinoma	TCGA-OR-A5JJ	Whole exome	TCGA data portal	phs000178.v9.p8	0
Adrenocortical carcinoma	TCGA-OR-A5JK	Whole exome	TCGA data portal	phs000178.v9.p8	0
Adrenocortical carcinoma	TCGA-OR-A5JL	Whole exome	TCGA data portal	phs000178.v9.p8	0
Adrenocortical carcinoma	TCGA-OR-A5JM	Whole exome	TCGA data portal	phs000178.v9.p8	0
Adrenocortical carcinoma	TCGA-OR-A5JO	Whole exome	TCGA data portal	phs000178.v9.p8	0
Adrenocortical carcinoma	TCGA-OR-A5JP	Whole exome	TCGA data portal	phs000178.v9.p8	0
Adrenocortical carcinoma	TCGA-OR-A5JQ	Whole exome	TCGA data portal	phs000178.v9.p8	0
Adrenocortical carcinoma	TCGA-OR-A5JR	Whole exome	TCGA data portal	phs000178.v9.p8	0
Adrenocortical carcinoma	TCGA-OR-A5JS	Whole exome	TCGA data portal	phs000178.v9.p8	0
Adrenocortical carcinoma	TCGA-OR-A5JT	Whole exome	TCGA data portal	phs000178.v9.p8	0
Adrenocortical carcinoma	TCGA-OR-A5JU	Whole exome	TCGA data portal	phs000178.v9.p8	0
Adrenocortical carcinoma	TCGA-OR-A5JV	Whole exome	TCGA data portal	phs000178.v9.p8	0
Adrenocortical carcinoma	TCGA-OR-A5JW	Whole exome	TCGA data portal	phs000178.v9.p8	0
Adrenocortical carcinoma	TCGA-OR-A5JX	Whole exome	TCGA data portal	phs000178.v9.p8	0
Adrenocortical carcinoma	TCGA-OR-A5JY	Whole exome	TCGA data portal	phs000178.v9.p8	0
Adrenocortical carcinoma	TCGA-OR-A5JZ	Whole exome	TCGA data portal	phs000178.v9.p8	0
Adrenocortical carcinoma	TCGA-OR-A5K0	Whole exome	TCGA data portal	phs000178.v9.p8	0
Adrenocortical carcinoma	TCGA-OR-A5K1	Whole exome	TCGA data portal	phs000178.v9.p8	0
Adrenocortical carcinoma	TCGA-OR-A5K2	Whole exome	TCGA data portal	phs000178.v9.p8	0
Adrenocortical carcinoma	TCGA-OR-A5K3	Whole exome	TCGA data portal	phs000178.v9.p8	0
Adrenocortical carcinoma	TCGA-OR-A5K4	Whole exome	TCGA data portal	phs000178.v9.p8	0
Adrenocortical carcinoma	TCGA-OR-A5K5	Whole exome	TCGA data portal	phs000178.v9.p8	0
Adrenocortical carcinoma	TCGA-OR-A5K6	Whole exome	TCGA data portal	phs000178.v9.p8	0
Adrenocortical carcinoma	TCGA-OR-A5K8	Whole exome	TCGA data portal	phs000178.v9.p8	0
Adrenocortical carcinoma	TCGA-OR-A5K9	Whole exome	TCGA data portal	phs000178.v9.p8	0
Adrenocortical carcinoma	TCGA-OR-A5KB	Whole exome	TCGA data portal	phs000178.v9.p8	0
Adrenocortical carcinoma	TCGA-OR-A5KO	Whole exome	TCGA data portal	phs000178.v9.p8	0
Adrenocortical carcinoma	TCGA-OR-A5KP	Whole exome	TCGA data portal	phs000178.v9.p8	0
Adrenocortical carcinoma	TCGA-OR-A5KQ	Whole exome	TCGA data portal	phs000178.v9.p8	0
Adrenocortical carcinoma	TCGA-OR-A5KS	Whole exome	TCGA data portal	phs000178.v9.p8	0
Adrenocortical carcinoma	TCGA-OR-A5KT	Whole exome	TCGA data portal	phs000178.v9.p8	0
Adrenocortical carcinoma	TCGA-OR-A5KU	Whole exome	TCGA data portal	phs000178.v9.p8	0
Adrenocortical carcinoma	TCGA-OR-A5KV	Whole exome	TCGA data portal	phs000178.v9.p8	0
Adrenocortical carcinoma	TCGA-OR-A5KW	Whole exome	TCGA data portal	phs000178.v9.p8	0
Adrenocortical carcinoma	TCGA-OR-A5KX	Whole exome	TCGA data portal	phs000178.v9.p8	0
Adrenocortical carcinoma	TCGA-OR-A5KY	Whole exome	TCGA data portal	phs000178.v9.p8	0
Adrenocortical carcinoma	TCGA-OR-A5KZ	Whole exome	TCGA data portal	phs000178.v9.p8	0
Adrenocortical carcinoma	TCGA-OR-A5L1	Whole exome	TCGA data portal	phs000178.v9.p8	0
Adrenocortical carcinoma	TCGA-OR-A5L2	Whole exome	TCGA data portal	phs000178.v9.p8	0
Adrenocortical carcinoma	TCGA-OR-A5L3	Whole exome	TCGA data portal	phs000178.v9.p8	0
Adrenocortical carcinoma	TCGA-OR-A5L4	Whole exome	TCGA data portal	phs000178.v9.p8	0
Adrenocortical carcinoma	TCGA-OR-A5L5	Whole exome	TCGA data portal	phs000178.v9.p8	0
Adrenocortical carcinoma	TCGA-OR-A5L6	Whole exome	TCGA data portal	phs000178.v9.p8	0
Adrenocortical carcinoma	TCGA-OR-A5L8	Whole exome	TCGA data portal	phs000178.v9.p8	0
Adrenocortical carcinoma	TCGA-OR-A5L9	Whole exome	TCGA data portal	phs000178.v9.p8	0
Adrenocortical carcinoma	TCGA-OR-A5LA	Whole exome	TCGA data portal	phs000178.v9.p8	0
Adrenocortical carcinoma	TCGA-OR-A5LB	Whole exome	TCGA data portal	phs000178.v9.p8	0
Adrenocortical carcinoma	TCGA-OR-A5LC	Whole exome	TCGA data portal	phs000178.v9.p8	0
Adrenocortical carcinoma	TCGA-OR-A5LD	Whole exome	TCGA data portal	phs000178.v9.p8	0
Adrenocortical carcinoma	TCGA-OR-A5LE	Whole exome	TCGA data portal	phs000178.v9.p8	0
Adrenocortical carcinoma	TCGA-OR-A5LF	Whole exome	TCGA data portal	phs000178.v9.p8	0
Adrenocortical carcinoma	TCGA-OR-A5LG	Whole exome	TCGA data portal	phs000178.v9.p8	0
Adrenocortical carcinoma	TCGA-OR-A5LH	Whole exome	TCGA data portal	phs000178.v9.p8	0
Adrenocortical carcinoma	TCGA-OR-A5LI	Whole exome	TCGA data portal	phs000178.v9.p8	0
Adrenocortical carcinoma	TCGA-OR-A5LJ	Whole exome	TCGA data portal	phs000178.v9.p8	0
Adrenocortical carcinoma	TCGA-OR-A5LK	Whole exome	TCGA data portal	phs000178.v9.p8	0
Adrenocortical carcinoma	TCGA-OR-A5LL	Whole exome	TCGA data portal	phs000178.v9.p8	0
Adrenocortical carcinoma	TCGA-OR-A5LM	Whole exome	TCGA data portal	phs000178.v9.p8	0
Adrenocortical carcinoma	TCGA-OR-A5LN	Whole exome	TCGA data portal	phs000178.v9.p8	0
Adrenocortical carcinoma	TCGA-OR-A5LO	Whole exome	TCGA data portal	phs000178.v9.p8	0
Adrenocortical carcinoma	TCGA-OR-A5LP	Whole exome	TCGA data portal	phs000178.v9.p8	0
Adrenocortical carcinoma	TCGA-OR-A5LR	Whole exome	TCGA data portal	phs000178.v9.p8	0
Adrenocortical carcinoma	TCGA-OR-A5LS	Whole exome	TCGA data portal	phs000178.v9.p8	0
Adrenocortical carcinoma	TCGA-OR-A5LT	Whole exome	TCGA data portal	phs000178.v9.p8	0
Adrenocortical carcinoma	TCGA-OU-A5PI	Whole exome	TCGA data portal	phs000178.v9.p8	0
Adrenocortical carcinoma	TCGA-P6-A5OF	Whole exome	TCGA data portal	phs000178.v9.p8	0
Adrenocortical carcinoma	TCGA-P6-A5OG	Whole exome	TCGA data portal	phs000178.v9.p8	0
Adrenocortical carcinoma	TCGA-P6-A5OH	Whole exome	TCGA data portal	phs000178.v9.p8	0
Adrenocortical carcinoma	TCGA-PA-A5YG	Whole exome	TCGA data portal	phs000178.v9.p8	0
Adrenocortical carcinoma	TCGA-PK-A5H8	Whole exome	TCGA data portal	phs000178.v9.p8	0
Adrenocortical carcinoma	TCGA-PK-A5H9	Whole exome	TCGA data portal	phs000178.v9.p8	0
Adrenocortical carcinoma	TCGA-PK-A5HA	Whole exome	TCGA data portal	phs000178.v9.p8	0
Adrenocortical carcinoma	TCGA-PK-A5HB	Whole exome	TCGA data portal	phs000178.v9.p8	0
Adrenocortical carcinoma	TCGA-PK-A5HC	Whole exome	TCGA data portal	phs000178.v9.p8	0
Bladder cancer	TCGA-BL-A0C8	Whole exome	TCGA data portal	phs000178.v9.p8	0
Bladder cancer	TCGA-BL-A13I	Whole exome	TCGA data portal	phs000178.v9.p8	0
Bladder cancer	TCGA-BL-A13J	Whole exome	TCGA data portal	phs000178.v9.p8	0
Bladder cancer	TCGA-BL-A3JM	Whole exome	TCGA data portal	phs000178.v9.p8	0
Bladder cancer	TCGA-BL-A5ZZ	Whole exome	TCGA data portal	phs000178.v9.p8	0
Bladder cancer	TCGA-BT-A0S7	Whole exome	TCGA data portal	phs000178.v9.p8	0
Bladder cancer	TCGA-BT-A0YX	Whole exome	TCGA data portal	phs000178.v9.p8	0
Bladder cancer	TCGA-BT-A20J	Whole exome	TCGA data portal	phs000178.v9.p8	0
Bladder cancer	TCGA-BT-A20N	Whole exome	TCGA data portal	phs000178.v9.p8	0
Bladder cancer	TCGA-BT-A20O	Whole exome	TCGA data portal	phs000178.v9.p8	0
Bladder cancer	TCGA-BT-A20P	Whole exome	TCGA data portal	phs000178.v9.p8	0
Bladder cancer	TCGA-BT-A20Q	Whole exome	TCGA data portal	phs000178.v9.p8	0
Bladder cancer	TCGA-BT-A20R	Whole exome	TCGA data portal	phs000178.v9.p8	0
Bladder cancer	TCGA-BT-A20T	Whole exome	TCGA data portal	phs000178.v9.p8	0
Bladder cancer	TCGA-BT-A20U	Whole exome	TCGA data portal	phs000178.v9.p8	0
Bladder cancer	TCGA-BT-A20V	Whole exome	TCGA data portal	phs000178.v9.p8	0
Bladder cancer	TCGA-BT-A20W	Whole exome	TCGA data portal	phs000178.v9.p8	0
Bladder cancer	TCGA-BT-A20X	Whole exome	TCGA data portal	phs000178.v9.p8	0
Bladder cancer	TCGA-BT-A2LA	Whole exome	TCGA data portal	phs000178.v9.p8	0
Bladder cancer	TCGA-BT-A2LB	Whole exome	TCGA data portal	phs000178.v9.p8	0
Bladder cancer	TCGA-BT-A2LD	Whole exome	TCGA data portal	phs000178.v9.p8	0
Bladder cancer	TCGA-BT-A3PH	Whole exome	TCGA data portal	phs000178.v9.p8	0
Bladder cancer	TCGA-BT-A3PJ	Whole exome	TCGA data portal	phs000178.v9.p8	0
Bladder cancer	TCGA-BT-A3PK	Whole exome	TCGA data portal	phs000178.v9.p8	0
Bladder cancer	TCGA-BT-A42B	Whole exome	TCGA data portal	phs000178.v9.p8	0
Bladder cancer	TCGA-BT-A42C	Whole exome	TCGA data portal	phs000178.v9.p8	0
Bladder cancer	TCGA-BT-A42E	Whole exome	TCGA data portal	phs000178.v9.p8	0
Bladder cancer	TCGA-BT-A42F	Whole exome	TCGA data portal	phs000178.v9.p8	0
Bladder cancer	TCGA-C4-A0EZ	Whole exome	TCGA data portal	phs000178.v9.p8	0
Bladder cancer	TCGA-C4-A0F0	Whole exome	TCGA data portal	phs000178.v9.p8	0
Bladder cancer	TCGA-C4-A0F1	Whole exome	TCGA data portal	phs000178.v9.p8	0
Bladder cancer	TCGA-C4-A0F6	Whole exome	TCGA data portal	phs000178.v9.p8	0
Bladder cancer	TCGA-C4-A0F7	Whole exome	TCGA data portal	phs000178.v9.p8	0
Bladder cancer	TCGA-CF-A1HR	Whole exome	TCGA data portal	phs000178.v9.p8	0
Bladder cancer	TCGA-CF-A1HS	Whole exome	TCGA data portal	phs000178.v9.p8	0
Bladder cancer	TCGA-CF-A27C	Whole exome	TCGA data portal	phs000178.v9.p8	0
Bladder cancer	TCGA-CF-A3MF	Whole exome	TCGA data portal	phs000178.v9.p8	0
Bladder cancer	TCGA-CF-A3MG	Whole exome	TCGA data portal	phs000178.v9.p8	0
Bladder cancer	TCGA-CF-A3MH	Whole exome	TCGA data portal	phs000178.v9.p8	0
Bladder cancer	TCGA-CF-A3MI	Whole exome	TCGA data portal	phs000178.v9.p8	0
Bladder cancer	TCGA-CF-A47S	Whole exome	TCGA data portal	phs000178.v9.p8	0
Bladder cancer	TCGA-CF-A47T	Whole exome	TCGA data portal	phs000178.v9.p8	0
Bladder cancer	TCGA-CF-A47V	Whole exome	TCGA data portal	phs000178.v9.p8	0
Bladder cancer	TCGA-CF-A47W	Whole exome	TCGA data portal	phs000178.v9.p8	0
Bladder cancer	TCGA-CF-A47X	Whole exome	TCGA data portal	phs000178.v9.p8	0
Bladder cancer	TCGA-CF-A47Y	Whole exome	TCGA data portal	phs000178.v9.p8	0
Bladder cancer	TCGA-CF-A5U8	Whole exome	TCGA data portal	phs000178.v9.p8	0
Bladder cancer	TCGA-CF-A5UA	Whole exome	TCGA data portal	phs000178.v9.p8	0
Bladder cancer	TCGA-CU-A0YN	Whole exome	TCGA data portal	phs000178.v9.p8	0
Bladder cancer	TCGA-CU-A0YO	Whole exome	TCGA data portal	phs000178.v9.p8	0
Bladder cancer	TCGA-CU-A0YR	Whole exome	TCGA data portal	phs000178.v9.p8	0
Bladder cancer	TCGA-CU-A3KJ	Whole exome	TCGA data portal	phs000178.v9.p8	0
Bladder cancer	TCGA-CU-A3QU	Whole exome	TCGA data portal	phs000178.v9.p8	0
Bladder cancer	TCGA-CU-A3YL	Whole exome	TCGA data portal	phs000178.v9.p8	0
Bladder cancer	TCGA-CU-A5W6	Whole exome	TCGA data portal	phs000178.v9.p8	0
Bladder cancer	TCGA-CU-A72E	Whole exome	TCGA data portal	phs000178.v9.p8	0
Bladder cancer	TCGA-DK-A1A3	Whole exome	TCGA data portal	phs000178.v9.p8	0
Bladder cancer	TCGA-DK-A1A5	Whole exome	TCGA data portal	phs000178.v9.p8	0
Bladder cancer	TCGA-DK-A1A6	Whole exome	TCGA data portal	phs000178.v9.p8	0
Bladder cancer	TCGA-DK-A1A7	Whole exome	TCGA data portal	phs000178.v9.p8	0
Bladder cancer	TCGA-DK-A1AA	Whole exome	TCGA data portal	phs000178.v9.p8	0
Bladder cancer	TCGA-DK-A1AB	Whole exome	TCGA data portal	phs000178.v9.p8	0
Bladder cancer	TCGA-DK-A1AC	Whole exome	TCGA data portal	phs000178.v9.p8	0
Bladder cancer	TCGA-DK-A1AD	Whole exome	TCGA data portal	phs000178.v9.p8	0
Bladder cancer	TCGA-DK-A1AE	Whole exome	TCGA data portal	phs000178.v9.p8	0
Bladder cancer	TCGA-DK-A1AF	Whole exome	TCGA data portal	phs000178.v9.p8	0
Bladder cancer	TCGA-DK-A1AG	Whole exome	TCGA data portal	phs000178.v9.p8	0
Bladder cancer	TCGA-DK-A2HX	Whole exome	TCGA data portal	phs000178.v9.p8	0
Bladder cancer	TCGA-DK-A2I1	Whole exome	TCGA data portal	phs000178.v9.p8	0
Bladder cancer	TCGA-DK-A2I2	Whole exome	TCGA data portal	phs000178.v9.p8	0
Bladder cancer	TCGA-DK-A2I4	Whole exome	TCGA data portal	phs000178.v9.p8	0
Bladder cancer	TCGA-DK-A2I6	Whole exome	TCGA data portal	phs000178.v9.p8	0
Bladder cancer	TCGA-DK-A3IK	Whole exome	TCGA data portal	phs000178.v9.p8	0
Bladder cancer	TCGA-DK-A3IL	Whole exome	TCGA data portal	phs000178.v9.p8	0
Bladder cancer	TCGA-DK-A3IM	Whole exome	TCGA data portal	phs000178.v9.p8	0
Bladder cancer	TCGA-DK-A3IN	Whole exome	TCGA data portal	phs000178.v9.p8	0
Bladder cancer	TCGA-DK-A3IQ	Whole exome	TCGA data portal	phs000178.v9.p8	0
Bladder cancer	TCGA-DK-A3IS	Whole exome	TCGA data portal	phs000178.v9.p8	0
Bladder cancer	TCGA-DK-A3IT	Whole exome	TCGA data portal	phs000178.v9.p8	0
Bladder cancer	TCGA-DK-A3IU	Whole exome	TCGA data portal	phs000178.v9.p8	0
Bladder cancer	TCGA-DK-A3IV	Whole exome	TCGA data portal	phs000178.v9.p8	0
Bladder cancer	TCGA-DK-A3WW	Whole exome	TCGA data portal	phs000178.v9.p8	0
Bladder cancer	TCGA-DK-A3WX	Whole exome	TCGA data portal	phs000178.v9.p8	0
Bladder cancer	TCGA-DK-A3WY	Whole exome	TCGA data portal	phs000178.v9.p8	0
Bladder cancer	TCGA-DK-A3X1	Whole exome	TCGA data portal	phs000178.v9.p8	0
Bladder cancer	TCGA-DK-A3X2	Whole exome	TCGA data portal	phs000178.v9.p8	0
Bladder cancer	TCGA-DK-A6AV	Whole exome	TCGA data portal	phs000178.v9.p8	0
Bladder cancer	TCGA-DK-A6AW	Whole exome	TCGA data portal	phs000178.v9.p8	0
Bladder cancer	TCGA-DK-A6B0	Whole exome	TCGA data portal	phs000178.v9.p8	0
Bladder cancer	TCGA-DK-A6B1	Whole exome	TCGA data portal	phs000178.v9.p8	0
Bladder cancer	TCGA-DK-A6B2	Whole exome	TCGA data portal	phs000178.v9.p8	0
Bladder cancer	TCGA-DK-A6B5	Whole exome	TCGA data portal	phs000178.v9.p8	0
Bladder cancer	TCGA-DK-A6B6	Whole exome	TCGA data portal	phs000178.v9.p8	0
Bladder cancer	TCGA-E5-A2PC	Whole exome	TCGA data portal	phs000178.v9.p8	0
Bladder cancer	TCGA-E5-A4TZ	Whole exome	TCGA data portal	phs000178.v9.p8	0
Bladder cancer	TCGA-E5-A4U1	Whole exome	TCGA data portal	phs000178.v9.p8	0
Bladder cancer	TCGA-E7-A3X6	Whole exome	TCGA data portal	phs000178.v9.p8	0
Bladder cancer	TCGA-E7-A3Y1	Whole exome	TCGA data portal	phs000178.v9.p8	0
Bladder cancer	TCGA-E7-A4IJ	Whole exome	TCGA data portal	phs000178.v9.p8	0
Bladder cancer	TCGA-E7-A4XJ	Whole exome	TCGA data portal	phs000178.v9.p8	0
Bladder cancer	TCGA-E7-A541	Whole exome	TCGA data portal	phs000178.v9.p8	0
Bladder cancer	TCGA-E7-A5KE	Whole exome	TCGA data portal	phs000178.v9.p8	0
Bladder cancer	TCGA-E7-A5KF	Whole exome	TCGA data portal	phs000178.v9.p8	0
Bladder cancer	TCGA-E7-A677	Whole exome	TCGA data portal	phs000178.v9.p8	0
Bladder cancer	TCGA-E7-A678	Whole exome	TCGA data portal	phs000178.v9.p8	0
Bladder cancer	TCGA-E7-A6ME	Whole exome	TCGA data portal	phs000178.v9.p8	0
Bladder cancer	TCGA-E7-A6MF	Whole exome	TCGA data portal	phs000178.v9.p8	0
Bladder cancer	TCGA-E7-A7DU	Whole exome	TCGA data portal	phs000178.v9.p8	0
Bladder cancer	TCGA-E7-A7DV	Whole exome	TCGA data portal	phs000178.v9.p8	0
Bladder cancer	TCGA-FD-A3B3	Whole exome	TCGA data portal	phs000178.v9.p8	0
Bladder cancer	TCGA-FD-A3B4	Whole exome	TCGA data portal	phs000178.v9.p8	0
Bladder cancer	TCGA-FD-A3B5	Whole exome	TCGA data portal	phs000178.v9.p8	0
Bladder cancer	TCGA-FD-A3B6	Whole exome	TCGA data portal	phs000178.v9.p8	0
Bladder cancer	TCGA-FD-A3B7	Whole exome	TCGA data portal	phs000178.v9.p8	0
Bladder cancer	TCGA-FD-A3B8	Whole exome	TCGA data portal	phs000178.v9.p8	0
Bladder cancer	TCGA-FD-A3N5	Whole exome	TCGA data portal	phs000178.v9.p8	0
Bladder cancer	TCGA-FD-A3N6	Whole exome	TCGA data portal	phs000178.v9.p8	0
Bladder cancer	TCGA-FD-A3NA	Whole exome	TCGA data portal	phs000178.v9.p8	0
Bladder cancer	TCGA-FD-A3SJ	Whole exome	TCGA data portal	phs000178.v9.p8	0
Bladder cancer	TCGA-FD-A3SL	Whole exome	TCGA data portal	phs000178.v9.p8	0
Bladder cancer	TCGA-FD-A3SM	Whole exome	TCGA data portal	phs000178.v9.p8	0
Bladder cancer	TCGA-FD-A3SN	Whole exome	TCGA data portal	phs000178.v9.p8	0
Bladder cancer	TCGA-FD-A3SO	Whole exome	TCGA data portal	phs000178.v9.p8	0
Bladder cancer	TCGA-FD-A3SP	Whole exome	TCGA data portal	phs000178.v9.p8	0
Bladder cancer	TCGA-FD-A3SQ	Whole exome	TCGA data portal	phs000178.v9.p8	0
Bladder cancer	TCGA-FD-A3SR	Whole exome	TCGA data portal	phs000178.v9.p8	0
Bladder cancer	TCGA-FD-A3SS	Whole exome	TCGA data portal	phs000178.v9.p8	0
Bladder cancer	TCGA-FD-A43N	Whole exome	TCGA data portal	phs000178.v9.p8	0
Bladder cancer	TCGA-FD-A43P	Whole exome	TCGA data portal	phs000178.v9.p8	0
Bladder cancer	TCGA-FD-A43S	Whole exome	TCGA data portal	phs000178.v9.p8	0
Bladder cancer	TCGA-FD-A43U	Whole exome	TCGA data portal	phs000178.v9.p8	0
Bladder cancer	TCGA-FD-A43X	Whole exome	TCGA data portal	phs000178.v9.p8	0
Bladder cancer	TCGA-FD-A5BR	Whole exome	TCGA data portal	phs000178.v9.p8	0
Bladder cancer	TCGA-FD-A5BS	Whole exome	TCGA data portal	phs000178.v9.p8	0
Bladder cancer	TCGA-FD-A5BU	Whole exome	TCGA data portal	phs000178.v9.p8	0
Bladder cancer	TCGA-FD-A5BV	Whole exome	TCGA data portal	phs000178.v9.p8	0
Bladder cancer	TCGA-FD-A5BX	Whole exome	TCGA data portal	phs000178.v9.p8	0
Bladder cancer	TCGA-FD-A5BY	Whole exome	TCGA data portal	phs000178.v9.p8	0
Bladder cancer	TCGA-FD-A5BZ	Whole exome	TCGA data portal	phs000178.v9.p8	0
Bladder cancer	TCGA-FD-A5C0	Whole exome	TCGA data portal	phs000178.v9.p8	0
Bladder cancer	TCGA-FD-A5C1	Whole exome	TCGA data portal	phs000178.v9.p8	0
Bladder cancer	TCGA-FD-A62N	Whole exome	TCGA data portal	phs000178.v9.p8	0
Bladder cancer	TCGA-FD-A62O	Whole exome	TCGA data portal	phs000178.v9.p8	0
Bladder cancer	TCGA-FD-A62P	Whole exome	TCGA data portal	phs000178.v9.p8	0
Bladder cancer	TCGA-FD-A62S	Whole exome	TCGA data portal	phs000178.v9.p8	0
Bladder cancer	TCGA-FD-A6TA	Whole exome	TCGA data portal	phs000178.v9.p8	0
Bladder cancer	TCGA-FD-A6TB	Whole exome	TCGA data portal	phs000178.v9.p8	0
Bladder cancer	TCGA-FD-A6TC	Whole exome	TCGA data portal	phs000178.v9.p8	0
Bladder cancer	TCGA-FD-A6TD	Whole exome	TCGA data portal	phs000178.v9.p8	0
Bladder cancer	TCGA-FD-A6TE	Whole exome	TCGA data portal	phs000178.v9.p8	0
Bladder cancer	TCGA-FD-A6TF	Whole exome	TCGA data portal	phs000178.v9.p8	0
Bladder cancer	TCGA-FD-A6TG	Whole exome	TCGA data portal	phs000178.v9.p8	0
Bladder cancer	TCGA-FD-A6TH	Whole exome	TCGA data portal	phs000178.v9.p8	0
Bladder cancer	TCGA-FD-A6TI	Whole exome	TCGA data portal	phs000178.v9.p8	0
Bladder cancer	TCGA-FD-A6TK	Whole exome	TCGA data portal	phs000178.v9.p8	0
Bladder cancer	TCGA-FJ-A3Z7	Whole exome	TCGA data portal	phs000178.v9.p8	0
Bladder cancer	TCGA-FJ-A3Z9	Whole exome	TCGA data portal	phs000178.v9.p8	0
Bladder cancer	TCGA-FJ-A3ZE	Whole exome	TCGA data portal	phs000178.v9.p8	0
Bladder cancer	TCGA-FJ-A3ZF	Whole exome	TCGA data portal	phs000178.v9.p8	0
Bladder cancer	TCGA-FT-A3EE	Whole exome	TCGA data portal	phs000178.v9.p8	0
Bladder cancer	TCGA-FT-A61P	Whole exome	TCGA data portal	phs000178.v9.p8	0
Bladder cancer	TCGA-G2-A2EC	Whole exome	TCGA data portal	phs000178.v9.p8	0
Bladder cancer	TCGA-G2-A2EF	Whole exome	TCGA data portal	phs000178.v9.p8	0
Bladder cancer	TCGA-G2-A2EJ	Whole exome	TCGA data portal	phs000178.v9.p8	0
Bladder cancer	TCGA-G2-A2EK	Whole exome	TCGA data portal	phs000178.v9.p8	0
Bladder cancer	TCGA-G2-A2EL	Whole exome	TCGA data portal	phs000178.v9.p8	0
Bladder cancer	TCGA-G2-A2EO	Whole exome	TCGA data portal	phs000178.v9.p8	0
Bladder cancer	TCGA-G2-A2ES	Whole exome	TCGA data portal	phs000178.v9.p8	0
Bladder cancer	TCGA-G2-A3IB	Whole exome	TCGA data portal	phs000178.v9.p8	0
Bladder cancer	TCGA-G2-A3IE	Whole exome	TCGA data portal	phs000178.v9.p8	0
Bladder cancer	TCGA-G2-A3VY	Whole exome	TCGA data portal	phs000178.v9.p8	0
Bladder cancer	TCGA-GC-A3BM	Whole exome	TCGA data portal	phs000178.v9.p8	0
Bladder cancer	TCGA-GC-A3I6	Whole exome	TCGA data portal	phs000178.v9.p8	0
Bladder cancer	TCGA-GC-A3OO	Whole exome	TCGA data portal	phs000178.v9.p8	0
Bladder cancer	TCGA-GC-A3RB	Whole exome	TCGA data portal	phs000178.v9.p8	0
Bladder cancer	TCGA-GC-A3RC	Whole exome	TCGA data portal	phs000178.v9.p8	0
Bladder cancer	TCGA-GC-A3RD	Whole exome	TCGA data portal	phs000178.v9.p8	0
Bladder cancer	TCGA-GC-A3WC	Whole exome	TCGA data portal	phs000178.v9.p8	0
Bladder cancer	TCGA-GC-A3YS	Whole exome	TCGA data portal	phs000178.v9.p8	0
Bladder cancer	TCGA-GC-A6I1	Whole exome	TCGA data portal	phs000178.v9.p8	0
Bladder cancer	TCGA-GC-A6I3	Whole exome	TCGA data portal	phs000178.v9.p8	0
Bladder cancer	TCGA-GD-A2C5	Whole exome	TCGA data portal	phs000178.v9.p8	0
Bladder cancer	TCGA-GD-A3OP	Whole exome	TCGA data portal	phs000178.v9.p8	0
Bladder cancer	TCGA-GD-A3OQ	Whole exome	TCGA data portal	phs000178.v9.p8	0
Bladder cancer	TCGA-GD-A3OS	Whole exome	TCGA data portal	phs000178.v9.p8	0
Bladder cancer	TCGA-GD-A6C6	Whole exome	TCGA data portal	phs000178.v9.p8	0
Bladder cancer	TCGA-GD-A76B	Whole exome	TCGA data portal	phs000178.v9.p8	0
Bladder cancer	TCGA-GU-A42P	Whole exome	TCGA data portal	phs000178.v9.p8	0
Bladder cancer	TCGA-GU-A42Q	Whole exome	TCGA data portal	phs000178.v9.p8	0
Bladder cancer	TCGA-GU-A42R	Whole exome	TCGA data portal	phs000178.v9.p8	0
Bladder cancer	TCGA-GU-A762	Whole exome	TCGA data portal	phs000178.v9.p8	0
Bladder cancer	TCGA-GU-A763	Whole exome	TCGA data portal	phs000178.v9.p8	0
Bladder cancer	TCGA-GU-A766	Whole exome	TCGA data portal	phs000178.v9.p8	0
Bladder cancer	TCGA-GU-A767	Whole exome	TCGA data portal	phs000178.v9.p8	0
Bladder cancer	TCGA-GV-A3JV	Whole exome	TCGA data portal	phs000178.v9.p8	0
Bladder cancer	TCGA-GV-A3JW	Whole exome	TCGA data portal	phs000178.v9.p8	0
Bladder cancer	TCGA-GV-A3JX	Whole exome	TCGA data portal	phs000178.v9.p8	0
Bladder cancer	TCGA-GV-A3JZ	Whole exome	TCGA data portal	phs000178.v9.p8	0
Bladder cancer	TCGA-GV-A3QF	Whole exome	TCGA data portal	phs000178.v9.p8	0
Bladder cancer	TCGA-GV-A3QG	Whole exome	TCGA data portal	phs000178.v9.p8	0
Bladder cancer	TCGA-GV-A3QH	Whole exome	TCGA data portal	phs000178.v9.p8	0
Bladder cancer	TCGA-GV-A3QI	Whole exome	TCGA data portal	phs000178.v9.p8	0
Bladder cancer	TCGA-GV-A3QK	Whole exome	TCGA data portal	phs000178.v9.p8	0
Bladder cancer	TCGA-GV-A40E	Whole exome	TCGA data portal	phs000178.v9.p8	0
Bladder cancer	TCGA-GV-A40G	Whole exome	TCGA data portal	phs000178.v9.p8	0
Bladder cancer	TCGA-GV-A6ZA	Whole exome	TCGA data portal	phs000178.v9.p8	0
Bladder cancer	TCGA-H4-A2HO	Whole exome	TCGA data portal	phs000178.v9.p8	0
Bladder cancer	TCGA-H4-A2HQ	Whole exome	TCGA data portal	phs000178.v9.p8	0
Bladder cancer	TCGA-HQ-A2OE	Whole exome	TCGA data portal	phs000178.v9.p8	0
Bladder cancer	TCGA-HQ-A2OF	Whole exome	TCGA data portal	phs000178.v9.p8	0
Bladder cancer	TCGA-HQ-A5ND	Whole exome	TCGA data portal	phs000178.v9.p8	0
Bladder cancer	TCGA-HQ-A5NE	Whole exome	TCGA data portal	phs000178.v9.p8	0
Bladder cancer	TCGA-K4-A3WS	Whole exome	TCGA data portal	phs000178.v9.p8	0
Bladder cancer	TCGA-K4-A3WU	Whole exome	TCGA data portal	phs000178.v9.p8	0
Bladder cancer	TCGA-K4-A3WV	Whole exome	TCGA data portal	phs000178.v9.p8	0
Bladder cancer	TCGA-K4-A4AB	Whole exome	TCGA data portal	phs000178.v9.p8	0
Bladder cancer	TCGA-K4-A4AC	Whole exome	TCGA data portal	phs000178.v9.p8	0
Bladder cancer	TCGA-K4-A54R	Whole exome	TCGA data portal	phs000178.v9.p8	0
Bladder cancer	TCGA-K4-A5RH	Whole exome	TCGA data portal	phs000178.v9.p8	0
Bladder cancer	TCGA-K4-A5RI	Whole exome	TCGA data portal	phs000178.v9.p8	0
Bladder cancer	TCGA-K4-A5RJ	Whole exome	TCGA data portal	phs000178.v9.p8	0
Bladder cancer	TCGA-K4-A6FZ	Whole exome	TCGA data portal	phs000178.v9.p8	0
Bladder cancer	TCGA-K4-A6MB	Whole exome	TCGA data portal	phs000178.v9.p8	0
Bladder cancer	TCGA-KQ-A41N	Whole exome	TCGA data portal	phs000178.v9.p8	0
Bladder cancer	TCGA-KQ-A41P	Whole exome	TCGA data portal	phs000178.v9.p8	0
Bladder cancer	TCGA-KQ-A41Q	Whole exome	TCGA data portal	phs000178.v9.p8	0
Bladder cancer	TCGA-KQ-A41S	Whole exome	TCGA data portal	phs000178.v9.p8	0
Bladder cancer	TCGA-LC-A66R	Whole exome	TCGA data portal	phs000178.v9.p8	0
Bladder cancer	TCGA-LT-A5Z6	Whole exome	TCGA data portal	phs000178.v9.p8	0
Bladder cancer	TCGA-MV-A51V	Whole exome	TCGA data portal	phs000178.v9.p8	0
Bladder cancer	TCGA-PQ-A6FI	Whole exome	TCGA data portal	phs000178.v9.p8	0
Bladder cancer	TCGA-PQ-A6FN	Whole exome	TCGA data portal	phs000178.v9.p8	0
Bladder cancer	TCGA-R3-A69X	Whole exome	TCGA data portal	phs000178.v9.p8	0
Bladder cancer	TCGA-S5-A6DX	Whole exome	TCGA data portal	phs000178.v9.p8	0
Bladder cancer	TCGA-UY-A78K	Whole exome	TCGA data portal	phs000178.v9.p8	0
Bladder cancer	TCGA-UY-A78L	Whole exome	TCGA data portal	phs000178.v9.p8	0
Bladder cancer	TCGA-UY-A78N	Whole exome	TCGA data portal	phs000178.v9.p8	0
Bladder cancer	TCGA-UY-A78O	Whole exome	TCGA data portal	phs000178.v9.p8	0
Brain adult lower grade glioma	TCGA-CS-4938	Whole exome	TCGA data portal	phs000178.v9.p8	0
Brain adult lower grade glioma	TCGA-CS-4941	Whole exome	TCGA data portal	phs000178.v9.p8	0
Brain adult lower grade glioma	TCGA-CS-4942	Whole exome	TCGA data portal	phs000178.v9.p8	0
Brain adult lower grade glioma	TCGA-CS-4943	Whole exome	TCGA data portal	phs000178.v9.p8	0
Brain adult lower grade glioma	TCGA-CS-4944	Whole exome	TCGA data portal	phs000178.v9.p8	0
Brain adult lower grade glioma	TCGA-CS-5390	Whole exome	TCGA data portal	phs000178.v9.p8	0
Brain adult lower grade glioma	TCGA-CS-5393	Whole exome	TCGA data portal	phs000178.v9.p8	0
Brain adult lower grade glioma	TCGA-CS-5394	Whole exome	TCGA data portal	phs000178.v9.p8	0
Brain adult lower grade glioma	TCGA-CS-5395	Whole exome	TCGA data portal	phs000178.v9.p8	0
Brain adult lower grade glioma	TCGA-CS-5396	Whole exome	TCGA data portal	phs000178.v9.p8	0
Brain adult lower grade glioma	TCGA-CS-5397	Whole exome	TCGA data portal	phs000178.v9.p8	0
Brain adult lower grade glioma	TCGA-CS-6186	Whole exome	TCGA data portal	phs000178.v9.p8	0
Brain adult lower grade glioma	TCGA-CS-6188	Whole exome	TCGA data portal	phs000178.v9.p8	0
Brain adult lower grade glioma	TCGA-CS-6290	Whole exome	TCGA data portal	phs000178.v9.p8	0
Brain adult lower grade glioma	TCGA-CS-6665	Whole exome	TCGA data portal	phs000178.v9.p8	0
Brain adult lower grade glioma	TCGA-CS-6666	Whole exome	TCGA data portal	phs000178.v9.p8	0
Brain adult lower grade glioma	TCGA-CS-6667	Whole exome	TCGA data portal	phs000178.v9.p8	0
Brain adult lower grade glioma	TCGA-CS-6668	Whole exome	TCGA data portal	phs000178.v9.p8	0
Brain adult lower grade glioma	TCGA-CS-6669	Whole exome	TCGA data portal	phs000178.v9.p8	0
Brain adult lower grade glioma	TCGA-CS-6670	Whole exome	TCGA data portal	phs000178.v9.p8	0
Brain adult lower grade glioma	TCGA-DB-5270	Whole exome	TCGA data portal	phs000178.v9.p8	0
Brain adult lower grade glioma	TCGA-DB-5273	Whole exome	TCGA data portal	phs000178.v9.p8	0
Brain adult lower grade glioma	TCGA-DB-5274	Whole exome	TCGA data portal	phs000178.v9.p8	0
Brain adult lower grade glioma	TCGA-DB-5275	Whole exome	TCGA data portal	phs000178.v9.p8	0
Brain adult lower grade glioma	TCGA-DB-5276	Whole exome	TCGA data portal	phs000178.v9.p8	0
Brain adult lower grade glioma	TCGA-DB-5277	Whole exome	TCGA data portal	phs000178.v9.p8	0
Brain adult lower grade glioma	TCGA-DB-5278	Whole exome	TCGA data portal	phs000178.v9.p8	0
Brain adult lower grade glioma	TCGA-DB-5279	Whole exome	TCGA data portal	phs000178.v9.p8	0
Brain adult lower grade glioma	TCGA-DB-5280	Whole exome	TCGA data portal	phs000178.v9.p8	0
Brain adult lower grade glioma	TCGA-DB-5281	Whole exome	TCGA data portal	phs000178.v9.p8	0
Brain adult lower grade glioma	TCGA-DB-A4X9	Whole exome	TCGA data portal	phs000178.v9.p8	0
Brain adult lower grade glioma	TCGA-DB-A4XA	Whole exome	TCGA data portal	phs000178.v9.p8	0
Brain adult lower grade glioma	TCGA-DB-A4XB	Whole exome	TCGA data portal	phs000178.v9.p8	0
Brain adult lower grade glioma	TCGA-DB-A4XC	Whole exome	TCGA data portal	phs000178.v9.p8	0
Brain adult lower grade glioma	TCGA-DB-A4XD	Whole exome	TCGA data portal	phs000178.v9.p8	0
Brain adult lower grade glioma	TCGA-DB-A4XE	Whole exome	TCGA data portal	phs000178.v9.p8	0
Brain adult lower grade glioma	TCGA-DB-A4XF	Whole exome	TCGA data portal	phs000178.v9.p8	0
Brain adult lower grade glioma	TCGA-DB-A4XG	Whole exome	TCGA data portal	phs000178.v9.p8	0
Brain adult lower grade glioma	TCGA-DB-A4XH	Whole exome	TCGA data portal	phs000178.v9.p8	0
Brain adult lower grade glioma	TCGA-DB-A64L	Whole exome	TCGA data portal	phs000178.v9.p8	0
Brain adult lower grade glioma	TCGA-DB-A64O	Whole exome	TCGA data portal	phs000178.v9.p8	0
Brain adult lower grade glioma	TCGA-DB-A64P	Whole exome	TCGA data portal	phs000178.v9.p8	0
Brain adult lower grade glioma	TCGA-DB-A64Q	Whole exome	TCGA data portal	phs000178.v9.p8	0
Brain adult lower grade glioma	TCGA-DB-A64R	Whole exome	TCGA data portal	phs000178.v9.p8	0
Brain adult lower grade glioma	TCGA-DB-A64S	Whole exome	TCGA data portal	phs000178.v9.p8	0
Brain adult lower grade glioma	TCGA-DB-A64U	Whole exome	TCGA data portal	phs000178.v9.p8	0
Brain adult lower grade glioma	TCGA-DB-A64V	Whole exome	TCGA data portal	phs000178.v9.p8	0
Brain adult lower grade glioma	TCGA-DB-A64W	Whole exome	TCGA data portal	phs000178.v9.p8	0
Brain adult lower grade glioma	TCGA-DB-A64X	Whole exome	TCGA data portal	phs000178.v9.p8	0
Brain adult lower grade glioma	TCGA-DB-A75K	Whole exome	TCGA data portal	phs000178.v9.p8	0
Brain adult lower grade glioma	TCGA-DB-A75L	Whole exome	TCGA data portal	phs000178.v9.p8	0
Brain adult lower grade glioma	TCGA-DB-A75M	Whole exome	TCGA data portal	phs000178.v9.p8	0
Brain adult lower grade glioma	TCGA-DB-A75O	Whole exome	TCGA data portal	phs000178.v9.p8	0
Brain adult lower grade glioma	TCGA-DB-A75P	Whole exome	TCGA data portal	phs000178.v9.p8	0
Brain adult lower grade glioma	TCGA-DH-5140	Whole exome	TCGA data portal	phs000178.v9.p8	0
Brain adult lower grade glioma	TCGA-DH-5141	Whole exome	TCGA data portal	phs000178.v9.p8	0
Brain adult lower grade glioma	TCGA-DH-5142	Whole exome	TCGA data portal	phs000178.v9.p8	0
Brain adult lower grade glioma	TCGA-DH-5143	Whole exome	TCGA data portal	phs000178.v9.p8	0
Brain adult lower grade glioma	TCGA-DH-5144	Whole exome	TCGA data portal	phs000178.v9.p8	0
Brain adult lower grade glioma	TCGA-DH-A669	Whole exome	TCGA data portal	phs000178.v9.p8	0
Brain adult lower grade glioma	TCGA-DH-A66B	Whole exome	TCGA data portal	phs000178.v9.p8	0
Brain adult lower grade glioma	TCGA-DH-A66D	Whole exome	TCGA data portal	phs000178.v9.p8	0
Brain adult lower grade glioma	TCGA-DH-A66F	Whole exome	TCGA data portal	phs000178.v9.p8	0
Brain adult lower grade glioma	TCGA-DH-A66G	Whole exome	TCGA data portal	phs000178.v9.p8	0
Brain adult lower grade glioma	TCGA-DH-A7UR	Whole exome	TCGA data portal	phs000178.v9.p8	0
Brain adult lower grade glioma	TCGA-DH-A7US	Whole exome	TCGA data portal	phs000178.v9.p8	0
Brain adult lower grade glioma	TCGA-DH-A7UT	Whole exome	TCGA data portal	phs000178.v9.p8	0
Brain adult lower grade glioma	TCGA-DH-A7UU	Whole exome	TCGA data portal	phs000178.v9.p8	0
Brain adult lower grade glioma	TCGA-DH-A7UV	Whole exome	TCGA data portal	phs000178.v9.p8	0
Brain adult lower grade glioma	TCGA-DU-5847	Whole exome	TCGA data portal	phs000178.v9.p8	0
Brain adult lower grade glioma	TCGA-DU-5849	Whole exome	TCGA data portal	phs000178.v9.p8	0
Brain adult lower grade glioma	TCGA-DU-5851	Whole exome	TCGA data portal	phs000178.v9.p8	0
Brain adult lower grade glioma	TCGA-DU-5852	Whole exome	TCGA data portal	phs000178.v9.p8	0
Brain adult lower grade glioma	TCGA-DU-5853	Whole exome	TCGA data portal	phs000178.v9.p8	0
Brain adult lower grade glioma	TCGA-DU-5854	Whole exome	TCGA data portal	phs000178.v9.p8	0
Brain adult lower grade glioma	TCGA-DU-5855	Whole exome	TCGA data portal	phs000178.v9.p8	0
Brain adult lower grade glioma	TCGA-DU-5870	Whole exome	TCGA data portal	phs000178.v9.p8	0
Brain adult lower grade glioma	TCGA-DU-5871	Whole exome	TCGA data portal	phs000178.v9.p8	0
Brain adult lower grade glioma	TCGA-DU-5872	Whole exome	TCGA data portal	phs000178.v9.p8	0
Brain adult lower grade glioma	TCGA-DU-5874	Whole exome	TCGA data portal	phs000178.v9.p8	0
Brain adult lower grade glioma	TCGA-DU-6392	Whole exome	TCGA data portal	phs000178.v9.p8	0
Brain adult lower grade glioma	TCGA-DU-6393	Whole exome	TCGA data portal	phs000178.v9.p8	0
Brain adult lower grade glioma	TCGA-DU-6394	Whole exome	TCGA data portal	phs000178.v9.p8	0
Brain adult lower grade glioma	TCGA-DU-6395	Whole exome	TCGA data portal	phs000178.v9.p8	0
Brain adult lower grade glioma	TCGA-DU-6396	Whole exome	TCGA data portal	phs000178.v9.p8	0
Brain adult lower grade glioma	TCGA-DU-6397	Whole exome	TCGA data portal	phs000178.v9.p8	0
Brain adult lower grade glioma	TCGA-DU-6399	Whole exome	TCGA data portal	phs000178.v9.p8	0
Brain adult lower grade glioma	TCGA-DU-6400	Whole exome	TCGA data portal	phs000178.v9.p8	0
Brain adult lower grade glioma	TCGA-DU-6401	Whole exome	TCGA data portal	phs000178.v9.p8	0
Brain adult lower grade glioma	TCGA-DU-6402	Whole exome	TCGA data portal	phs000178.v9.p8	0
Brain adult lower grade glioma	TCGA-DU-6403	Whole exome	TCGA data portal	phs000178.v9.p8	0
Brain adult lower grade glioma	TCGA-DU-6404	Whole exome	TCGA data portal	phs000178.v9.p8	0
Brain adult lower grade glioma	TCGA-DU-6405	Whole exome	TCGA data portal	phs000178.v9.p8	0
Brain adult lower grade glioma	TCGA-DU-6406	Whole exome	TCGA data portal	phs000178.v9.p8	0
Brain adult lower grade glioma	TCGA-DU-6407	Whole exome	TCGA data portal	phs000178.v9.p8	0
Brain adult lower grade glioma	TCGA-DU-6408	Whole exome	TCGA data portal	phs000178.v9.p8	0
Brain adult lower grade glioma	TCGA-DU-6410	Whole exome	TCGA data portal	phs000178.v9.p8	0
Brain adult lower grade glioma	TCGA-DU-6542	Whole exome	TCGA data portal	phs000178.v9.p8	0
Brain adult lower grade glioma	TCGA-DU-7006	Whole exome	TCGA data portal	phs000178.v9.p8	0
Brain adult lower grade glioma	TCGA-DU-7007	Whole exome	TCGA data portal	phs000178.v9.p8	0
Brain adult lower grade glioma	TCGA-DU-7008	Whole exome	TCGA data portal	phs000178.v9.p8	0
Brain adult lower grade glioma	TCGA-DU-7009	Whole exome	TCGA data portal	phs000178.v9.p8	0
Brain adult lower grade glioma	TCGA-DU-7010	Whole exome	TCGA data portal	phs000178.v9.p8	0
Brain adult lower grade glioma	TCGA-DU-7011	Whole exome	TCGA data portal	phs000178.v9.p8	0
Brain adult lower grade glioma	TCGA-DU-7012	Whole exome	TCGA data portal	phs000178.v9.p8	0
Brain adult lower grade glioma	TCGA-DU-7013	Whole exome	TCGA data portal	phs000178.v9.p8	0
Brain adult lower grade glioma	TCGA-DU-7014	Whole exome	TCGA data portal	phs000178.v9.p8	0
Brain adult lower grade glioma	TCGA-DU-7015	Whole exome	TCGA data portal	phs000178.v9.p8	0
Brain adult lower grade glioma	TCGA-DU-7018	Whole exome	TCGA data portal	phs000178.v9.p8	0
Brain adult lower grade glioma	TCGA-DU-7019	Whole exome	TCGA data portal	phs000178.v9.p8	0
Brain adult lower grade glioma	TCGA-DU-7290	Whole exome	TCGA data portal	phs000178.v9.p8	0
Brain adult lower grade glioma	TCGA-DU-7292	Whole exome	TCGA data portal	phs000178.v9.p8	0
Brain adult lower grade glioma	TCGA-DU-7294	Whole exome	TCGA data portal	phs000178.v9.p8	0
Brain adult lower grade glioma	TCGA-DU-7298	Whole exome	TCGA data portal	phs000178.v9.p8	0
Brain adult lower grade glioma	TCGA-DU-7299	Whole exome	TCGA data portal	phs000178.v9.p8	0
Brain adult lower grade glioma	TCGA-DU-7300	Whole exome	TCGA data portal	phs000178.v9.p8	0
Brain adult lower grade glioma	TCGA-DU-7301	Whole exome	TCGA data portal	phs000178.v9.p8	0
Brain adult lower grade glioma	TCGA-DU-7302	Whole exome	TCGA data portal	phs000178.v9.p8	0
Brain adult lower grade glioma	TCGA-DU-7304	Whole exome	TCGA data portal	phs000178.v9.p8	0
Brain adult lower grade glioma	TCGA-DU-7306	Whole exome	TCGA data portal	phs000178.v9.p8	0
Brain adult lower grade glioma	TCGA-DU-7309	Whole exome	TCGA data portal	phs000178.v9.p8	0
Brain adult lower grade glioma	TCGA-DU-8158	Whole exome	TCGA data portal	phs000178.v9.p8	0
Brain adult lower grade glioma	TCGA-DU-8161	Whole exome	TCGA data portal	phs000178.v9.p8	0
Brain adult lower grade glioma	TCGA-DU-8162	Whole exome	TCGA data portal	phs000178.v9.p8	0
Brain adult lower grade glioma	TCGA-DU-8163	Whole exome	TCGA data portal	phs000178.v9.p8	0
Brain adult lower grade glioma	TCGA-DU-8164	Whole exome	TCGA data portal	phs000178.v9.p8	0
Brain adult lower grade glioma	TCGA-DU-8165	Whole exome	TCGA data portal	phs000178.v9.p8	0
Brain adult lower grade glioma	TCGA-DU-8166	Whole exome	TCGA data portal	phs000178.v9.p8	0
Brain adult lower grade glioma	TCGA-DU-8167	Whole exome	TCGA data portal	phs000178.v9.p8	0
Brain adult lower grade glioma	TCGA-DU-8168	Whole exome	TCGA data portal	phs000178.v9.p8	0
Brain adult lower grade glioma	TCGA-DU-A5TP	Whole exome	TCGA data portal	phs000178.v9.p8	0
Brain adult lower grade glioma	TCGA-DU-A5TR	Whole exome	TCGA data portal	phs000178.v9.p8	0
Brain adult lower grade glioma	TCGA-DU-A5TS	Whole exome	TCGA data portal	phs000178.v9.p8	0
Brain adult lower grade glioma	TCGA-DU-A5TT	Whole exome	TCGA data portal	phs000178.v9.p8	0
Brain adult lower grade glioma	TCGA-DU-A5TU	Whole exome	TCGA data portal	phs000178.v9.p8	0
Brain adult lower grade glioma	TCGA-DU-A5TW	Whole exome	TCGA data portal	phs000178.v9.p8	0
Brain adult lower grade glioma	TCGA-DU-A5TY	Whole exome	TCGA data portal	phs000178.v9.p8	0
Brain adult lower grade glioma	TCGA-DU-A6S2	Whole exome	TCGA data portal	phs000178.v9.p8	0
Brain adult lower grade glioma	TCGA-DU-A6S3	Whole exome	TCGA data portal	phs000178.v9.p8	0
Brain adult lower grade glioma	TCGA-DU-A6S6	Whole exome	TCGA data portal	phs000178.v9.p8	0
Brain adult lower grade glioma	TCGA-DU-A6S7	Whole exome	TCGA data portal	phs000178.v9.p8	0
Brain adult lower grade glioma	TCGA-DU-A6S8	Whole exome	TCGA data portal	phs000178.v9.p8	0
Brain adult lower grade glioma	TCGA-DU-A76K	Whole exome	TCGA data portal	phs000178.v9.p8	0
Brain adult lower grade glioma	TCGA-DU-A76L	Whole exome	TCGA data portal	phs000178.v9.p8	0
Brain adult lower grade glioma	TCGA-DU-A76O	Whole exome	TCGA data portal	phs000178.v9.p8	0
Brain adult lower grade glioma	TCGA-DU-A76R	Whole exome	TCGA data portal	phs000178.v9.p8	0
Brain adult lower grade glioma	TCGA-DU-A7T6	Whole exome	TCGA data portal	phs000178.v9.p8	0
Brain adult lower grade glioma	TCGA-DU-A7T8	Whole exome	TCGA data portal	phs000178.v9.p8	0
Brain adult lower grade glioma	TCGA-DU-A7TA	Whole exome	TCGA data portal	phs000178.v9.p8	0
Brain adult lower grade glioma	TCGA-DU-A7TB	Whole exome	TCGA data portal	phs000178.v9.p8	0
Brain adult lower grade glioma	TCGA-DU-A7TC	Whole exome	TCGA data portal	phs000178.v9.p8	0
Brain adult lower grade glioma	TCGA-DU-A7TD	Whole exome	TCGA data portal	phs000178.v9.p8	0
Brain adult lower grade glioma	TCGA-DU-A7TG	Whole exome	TCGA data portal	phs000178.v9.p8	0
Brain adult lower grade glioma	TCGA-DU-A7TJ	Whole exome	TCGA data portal	phs000178.v9.p8	0
Brain adult lower grade glioma	TCGA-E1-5302	Whole exome	TCGA data portal	phs000178.v9.p8	0
Brain adult lower grade glioma	TCGA-E1-5303	Whole exome	TCGA data portal	phs000178.v9.p8	0
Brain adult lower grade glioma	TCGA-E1-5304	Whole exome	TCGA data portal	phs000178.v9.p8	0
Brain adult lower grade glioma	TCGA-E1-5305	Whole exome	TCGA data portal	phs000178.v9.p8	0
Brain adult lower grade glioma	TCGA-E1-5307	Whole exome	TCGA data portal	phs000178.v9.p8	0
Brain adult lower grade glioma	TCGA-E1-5311	Whole exome	TCGA data portal	phs000178.v9.p8	0
Brain adult lower grade glioma	TCGA-E1-5318	Whole exome	TCGA data portal	phs000178.v9.p8	0
Brain adult lower grade glioma	TCGA-E1-5319	Whole exome	TCGA data portal	phs000178.v9.p8	0
Brain adult lower grade glioma	TCGA-E1-5322	Whole exome	TCGA data portal	phs000178.v9.p8	0
Brain adult lower grade glioma	TCGA-E1-A7YD	Whole exome	TCGA data portal	phs000178.v9.p8	0
Brain adult lower grade glioma	TCGA-E1-A7YE	Whole exome	TCGA data portal	phs000178.v9.p8	0
Brain adult lower grade glioma	TCGA-E1-A7YH	Whole exome	TCGA data portal	phs000178.v9.p8	0
Brain adult lower grade glioma	TCGA-E1-A7YI	Whole exome	TCGA data portal	phs000178.v9.p8	0
Brain adult lower grade glioma	TCGA-E1-A7YJ	Whole exome	TCGA data portal	phs000178.v9.p8	0
Brain adult lower grade glioma	TCGA-E1-A7YK	Whole exome	TCGA data portal	phs000178.v9.p8	0
Brain adult lower grade glioma	TCGA-E1-A7YL	Whole exome	TCGA data portal	phs000178.v9.p8	0
Brain adult lower grade glioma	TCGA-E1-A7YM	Whole exome	TCGA data portal	phs000178.v9.p8	0
Brain adult lower grade glioma	TCGA-E1-A7YN	Whole exome	TCGA data portal	phs000178.v9.p8	0
Brain adult lower grade glioma	TCGA-E1-A7YO	Whole exome	TCGA data portal	phs000178.v9.p8	0
Brain adult lower grade glioma	TCGA-E1-A7YQ	Whole exome	TCGA data portal	phs000178.v9.p8	0
Brain adult lower grade glioma	TCGA-E1-A7YS	Whole exome	TCGA data portal	phs000178.v9.p8	0
Brain adult lower grade glioma	TCGA-E1-A7YU	Whole exome	TCGA data portal	phs000178.v9.p8	0
Brain adult lower grade glioma	TCGA-E1-A7YV	Whole exome	TCGA data portal	phs000178.v9.p8	0
Brain adult lower grade glioma	TCGA-E1-A7YW	Whole exome	TCGA data portal	phs000178.v9.p8	0
Brain adult lower grade glioma	TCGA-E1-A7YY	Whole exome	TCGA data portal	phs000178.v9.p8	0
Brain adult lower grade glioma	TCGA-E1-A7Z2	Whole exome	TCGA data portal	phs000178.v9.p8	0
Brain adult lower grade glioma	TCGA-E1-A7Z3	Whole exome	TCGA data portal	phs000178.v9.p8	0
Brain adult lower grade glioma	TCGA-E1-A7Z4	Whole exome	TCGA data portal	phs000178.v9.p8	0
Brain adult lower grade glioma	TCGA-E1-A7Z6	Whole exome	TCGA data portal	phs000178.v9.p8	0
Brain adult lower grade glioma	TCGA-EZ-7264	Whole exome	TCGA data portal	phs000178.v9.p8	0
Brain adult lower grade glioma	TCGA-FG-5962	Whole exome	TCGA data portal	phs000178.v9.p8	0
Brain adult lower grade glioma	TCGA-FG-5963	Whole exome	TCGA data portal	phs000178.v9.p8	0
Brain adult lower grade glioma	TCGA-FG-5964	Whole exome	TCGA data portal	phs000178.v9.p8	0
Brain adult lower grade glioma	TCGA-FG-5965	Whole exome	TCGA data portal	phs000178.v9.p8	0
Brain adult lower grade glioma	TCGA-FG-6688	Whole exome	TCGA data portal	phs000178.v9.p8	0
Brain adult lower grade glioma	TCGA-FG-6689	Whole exome	TCGA data portal	phs000178.v9.p8	0
Brain adult lower grade glioma	TCGA-FG-6690	Whole exome	TCGA data portal	phs000178.v9.p8	0
Brain adult lower grade glioma	TCGA-FG-6691	Whole exome	TCGA data portal	phs000178.v9.p8	0
Brain adult lower grade glioma	TCGA-FG-6692	Whole exome	TCGA data portal	phs000178.v9.p8	0
Brain adult lower grade glioma	TCGA-FG-7634	Whole exome	TCGA data portal	phs000178.v9.p8	0
Brain adult lower grade glioma	TCGA-FG-7636	Whole exome	TCGA data portal	phs000178.v9.p8	0
Brain adult lower grade glioma	TCGA-FG-7637	Whole exome	TCGA data portal	phs000178.v9.p8	0
Brain adult lower grade glioma	TCGA-FG-7638	Whole exome	TCGA data portal	phs000178.v9.p8	0
Brain adult lower grade glioma	TCGA-FG-7641	Whole exome	TCGA data portal	phs000178.v9.p8	0
Brain adult lower grade glioma	TCGA-FG-7643	Whole exome	TCGA data portal	phs000178.v9.p8	0
Brain adult lower grade glioma	TCGA-FG-8181	Whole exome	TCGA data portal	phs000178.v9.p8	0
Brain adult lower grade glioma	TCGA-FG-8182	Whole exome	TCGA data portal	phs000178.v9.p8	0
Brain adult lower grade glioma	TCGA-FG-8185	Whole exome	TCGA data portal	phs000178.v9.p8	0
Brain adult lower grade glioma	TCGA-FG-8186	Whole exome	TCGA data portal	phs000178.v9.p8	0
Brain adult lower grade glioma	TCGA-FG-8187	Whole exome	TCGA data portal	phs000178.v9.p8	0
Brain adult lower grade glioma	TCGA-FG-8188	Whole exome	TCGA data portal	phs000178.v9.p8	0
Brain adult lower grade glioma	TCGA-FG-8189	Whole exome	TCGA data portal	phs000178.v9.p8	0
Brain adult lower grade glioma	TCGA-FG-8191	Whole exome	TCGA data portal	phs000178.v9.p8	0
Brain adult lower grade glioma	TCGA-FG-A4MT	Whole exome	TCGA data portal	phs000178.v9.p8	0
Brain adult lower grade glioma	TCGA-FG-A4MU	Whole exome	TCGA data portal	phs000178.v9.p8	0
Brain adult lower grade glioma	TCGA-FG-A4MW	Whole exome	TCGA data portal	phs000178.v9.p8	0
Brain adult lower grade glioma	TCGA-FG-A4MX	Whole exome	TCGA data portal	phs000178.v9.p8	0
Brain adult lower grade glioma	TCGA-FG-A4MY	Whole exome	TCGA data portal	phs000178.v9.p8	0
Brain adult lower grade glioma	TCGA-FG-A60J	Whole exome	TCGA data portal	phs000178.v9.p8	0
Brain adult lower grade glioma	TCGA-FG-A60K	Whole exome	TCGA data portal	phs000178.v9.p8	0
Brain adult lower grade glioma	TCGA-FG-A60L	Whole exome	TCGA data portal	phs000178.v9.p8	0
Brain adult lower grade glioma	TCGA-FG-A6IZ	Whole exome	TCGA data portal	phs000178.v9.p8	0
Brain adult lower grade glioma	TCGA-FG-A6J1	Whole exome	TCGA data portal	phs000178.v9.p8	0
Brain adult lower grade glioma	TCGA-FG-A6J3	Whole exome	TCGA data portal	phs000178.v9.p8	0
Brain adult lower grade glioma	TCGA-FG-A70Y	Whole exome	TCGA data portal	phs000178.v9.p8	0
Brain adult lower grade glioma	TCGA-FG-A70Z	Whole exome	TCGA data portal	phs000178.v9.p8	0
Brain adult lower grade glioma	TCGA-FG-A710	Whole exome	TCGA data portal	phs000178.v9.p8	0
Brain adult lower grade glioma	TCGA-FG-A711	Whole exome	TCGA data portal	phs000178.v9.p8	0
Brain adult lower grade glioma	TCGA-FG-A713	Whole exome	TCGA data portal	phs000178.v9.p8	0
Brain adult lower grade glioma	TCGA-FN-7833	Whole exome	TCGA data portal	phs000178.v9.p8	0
Brain adult lower grade glioma	TCGA-HT-7467	Whole exome	TCGA data portal	phs000178.v9.p8	0
Brain adult lower grade glioma	TCGA-HT-7468	Whole exome	TCGA data portal	phs000178.v9.p8	0
Brain adult lower grade glioma	TCGA-HT-7469	Whole exome	TCGA data portal	phs000178.v9.p8	0
Brain adult lower grade glioma	TCGA-HT-7470	Whole exome	TCGA data portal	phs000178.v9.p8	0
Brain adult lower grade glioma	TCGA-HT-7471	Whole exome	TCGA data portal	phs000178.v9.p8	0
Brain adult lower grade glioma	TCGA-HT-7472	Whole exome	TCGA data portal	phs000178.v9.p8	0
Brain adult lower grade glioma	TCGA-HT-7473	Whole exome	TCGA data portal	phs000178.v9.p8	0
Brain adult lower grade glioma	TCGA-HT-7474	Whole exome	TCGA data portal	phs000178.v9.p8	0
Brain adult lower grade glioma	TCGA-HT-7475	Whole exome	TCGA data portal	phs000178.v9.p8	0
Brain adult lower grade glioma	TCGA-HT-7476	Whole exome	TCGA data portal	phs000178.v9.p8	0
Brain adult lower grade glioma	TCGA-HT-7477	Whole exome	TCGA data portal	phs000178.v9.p8	0
Brain adult lower grade glioma	TCGA-HT-7478	Whole exome	TCGA data portal	phs000178.v9.p8	0
Brain adult lower grade glioma	TCGA-HT-7479	Whole exome	TCGA data portal	phs000178.v9.p8	0
Brain adult lower grade glioma	TCGA-HT-7480	Whole exome	TCGA data portal	phs000178.v9.p8	0
Brain adult lower grade glioma	TCGA-HT-7481	Whole exome	TCGA data portal	phs000178.v9.p8	0
Brain adult lower grade glioma	TCGA-HT-7482	Whole exome	TCGA data portal	phs000178.v9.p8	0
Brain adult lower grade glioma	TCGA-HT-7483	Whole exome	TCGA data portal	phs000178.v9.p8	0
Brain adult lower grade glioma	TCGA-HT-7485	Whole exome	TCGA data portal	phs000178.v9.p8	0
Brain adult lower grade glioma	TCGA-HT-7601	Whole exome	TCGA data portal	phs000178.v9.p8	0
Brain adult lower grade glioma	TCGA-HT-7602	Whole exome	TCGA data portal	phs000178.v9.p8	0
Brain adult lower grade glioma	TCGA-HT-7603	Whole exome	TCGA data portal	phs000178.v9.p8	0
Brain adult lower grade glioma	TCGA-HT-7604	Whole exome	TCGA data portal	phs000178.v9.p8	0
Brain adult lower grade glioma	TCGA-HT-7605	Whole exome	TCGA data portal	phs000178.v9.p8	0
Brain adult lower grade glioma	TCGA-HT-7606	Whole exome	TCGA data portal	phs000178.v9.p8	0
Brain adult lower grade glioma	TCGA-HT-7607	Whole exome	TCGA data portal	phs000178.v9.p8	0
Brain adult lower grade glioma	TCGA-HT-7608	Whole exome	TCGA data portal	phs000178.v9.p8	0
Brain adult lower grade glioma	TCGA-HT-7609	Whole exome	TCGA data portal	phs000178.v9.p8	0
Brain adult lower grade glioma	TCGA-HT-7610	Whole exome	TCGA data portal	phs000178.v9.p8	0
Brain adult lower grade glioma	TCGA-HT-7611	Whole exome	TCGA data portal	phs000178.v9.p8	0
Brain adult lower grade glioma	TCGA-HT-7616	Whole exome	TCGA data portal	phs000178.v9.p8	0
Brain adult lower grade glioma	TCGA-HT-7620	Whole exome	TCGA data portal	phs000178.v9.p8	0
Brain adult lower grade glioma	TCGA-HT-7676	Whole exome	TCGA data portal	phs000178.v9.p8	0
Brain adult lower grade glioma	TCGA-HT-7677	Whole exome	TCGA data portal	phs000178.v9.p8	0
Brain adult lower grade glioma	TCGA-HT-7680	Whole exome	TCGA data portal	phs000178.v9.p8	0
Brain adult lower grade glioma	TCGA-HT-7681	Whole exome	TCGA data portal	phs000178.v9.p8	0
Brain adult lower grade glioma	TCGA-HT-7684	Whole exome	TCGA data portal	phs000178.v9.p8	0
Brain adult lower grade glioma	TCGA-HT-7686	Whole exome	TCGA data portal	phs000178.v9.p8	0
Brain adult lower grade glioma	TCGA-HT-7687	Whole exome	TCGA data portal	phs000178.v9.p8	0
Brain adult lower grade glioma	TCGA-HT-7688	Whole exome	TCGA data portal	phs000178.v9.p8	0
Brain adult lower grade glioma	TCGA-HT-7689	Whole exome	TCGA data portal	phs000178.v9.p8	0
Brain adult lower grade glioma	TCGA-HT-7690	Whole exome	TCGA data portal	phs000178.v9.p8	0
Brain adult lower grade glioma	TCGA-HT-7691	Whole exome	TCGA data portal	phs000178.v9.p8	0
Brain adult lower grade glioma	TCGA-HT-7692	Whole exome	TCGA data portal	phs000178.v9.p8	0
Brain adult lower grade glioma	TCGA-HT-7693	Whole exome	TCGA data portal	phs000178.v9.p8	0
Brain adult lower grade glioma	TCGA-HT-7694	Whole exome	TCGA data portal	phs000178.v9.p8	0
Brain adult lower grade glioma	TCGA-HT-7695	Whole exome	TCGA data portal	phs000178.v9.p8	0
Brain adult lower grade glioma	TCGA-HT-7854	Whole exome	TCGA data portal	phs000178.v9.p8	0
Brain adult lower grade glioma	TCGA-HT-7855	Whole exome	TCGA data portal	phs000178.v9.p8	0
Brain adult lower grade glioma	TCGA-HT-7856	Whole exome	TCGA data portal	phs000178.v9.p8	0
Brain adult lower grade glioma	TCGA-HT-7857	Whole exome	TCGA data portal	phs000178.v9.p8	0
Brain adult lower grade glioma	TCGA-HT-7858	Whole exome	TCGA data portal	phs000178.v9.p8	0
Brain adult lower grade glioma	TCGA-HT-7860	Whole exome	TCGA data portal	phs000178.v9.p8	0
Brain adult lower grade glioma	TCGA-HT-7873	Whole exome	TCGA data portal	phs000178.v9.p8	0
Brain adult lower grade glioma	TCGA-HT-7874	Whole exome	TCGA data portal	phs000178.v9.p8	0
Brain adult lower grade glioma	TCGA-HT-7875	Whole exome	TCGA data portal	phs000178.v9.p8	0
Brain adult lower grade glioma	TCGA-HT-7877	Whole exome	TCGA data portal	phs000178.v9.p8	0
Brain adult lower grade glioma	TCGA-HT-7879	Whole exome	TCGA data portal	phs000178.v9.p8	0
Brain adult lower grade glioma	TCGA-HT-7880	Whole exome	TCGA data portal	phs000178.v9.p8	0
Brain adult lower grade glioma	TCGA-HT-7881	Whole exome	TCGA data portal	phs000178.v9.p8	0
Brain adult lower grade glioma	TCGA-HT-7882	Whole exome	TCGA data portal	phs000178.v9.p8	0
Brain adult lower grade glioma	TCGA-HT-7884	Whole exome	TCGA data portal	phs000178.v9.p8	0
Brain adult lower grade glioma	TCGA-HT-7902	Whole exome	TCGA data portal	phs000178.v9.p8	0
Brain adult lower grade glioma	TCGA-HT-8010	Whole exome	TCGA data portal	phs000178.v9.p8	0
Brain adult lower grade glioma	TCGA-HT-8011	Whole exome	TCGA data portal	phs000178.v9.p8	0
Brain adult lower grade glioma	TCGA-HT-8012	Whole exome	TCGA data portal	phs000178.v9.p8	0
Brain adult lower grade glioma	TCGA-HT-8013	Whole exome	TCGA data portal	phs000178.v9.p8	0
Brain adult lower grade glioma	TCGA-HT-8015	Whole exome	TCGA data portal	phs000178.v9.p8	0
Brain adult lower grade glioma	TCGA-HT-8018	Whole exome	TCGA data portal	phs000178.v9.p8	0
Brain adult lower grade glioma	TCGA-HT-8019	Whole exome	TCGA data portal	phs000178.v9.p8	0
Brain adult lower grade glioma	TCGA-HT-8104	Whole exome	TCGA data portal	phs000178.v9.p8	0
Brain adult lower grade glioma	TCGA-HT-8105	Whole exome	TCGA data portal	phs000178.v9.p8	0
Brain adult lower grade glioma	TCGA-HT-8106	Whole exome	TCGA data portal	phs000178.v9.p8	0
Brain adult lower grade glioma	TCGA-HT-8107	Whole exome	TCGA data portal	phs000178.v9.p8	0
Brain adult lower grade glioma	TCGA-HT-8108	Whole exome	TCGA data portal	phs000178.v9.p8	0
Brain adult lower grade glioma	TCGA-HT-8109	Whole exome	TCGA data portal	phs000178.v9.p8	0
Brain adult lower grade glioma	TCGA-HT-8110	Whole exome	TCGA data portal	phs000178.v9.p8	0
Brain adult lower grade glioma	TCGA-HT-8111	Whole exome	TCGA data portal	phs000178.v9.p8	0
Brain adult lower grade glioma	TCGA-HT-8113	Whole exome	TCGA data portal	phs000178.v9.p8	0
Brain adult lower grade glioma	TCGA-HT-8114	Whole exome	TCGA data portal	phs000178.v9.p8	0
Brain adult lower grade glioma	TCGA-HT-8558	Whole exome	TCGA data portal	phs000178.v9.p8	0
Brain adult lower grade glioma	TCGA-HT-8563	Whole exome	TCGA data portal	phs000178.v9.p8	0
Brain adult lower grade glioma	TCGA-HT-8564	Whole exome	TCGA data portal	phs000178.v9.p8	0
Brain adult lower grade glioma	TCGA-HT-A4DS	Whole exome	TCGA data portal	phs000178.v9.p8	0
Brain adult lower grade glioma	TCGA-HT-A4DV	Whole exome	TCGA data portal	phs000178.v9.p8	0
Brain adult lower grade glioma	TCGA-HT-A5R5	Whole exome	TCGA data portal	phs000178.v9.p8	0
Brain adult lower grade glioma	TCGA-HT-A5R7	Whole exome	TCGA data portal	phs000178.v9.p8	0
Brain adult lower grade glioma	TCGA-HT-A5R9	Whole exome	TCGA data portal	phs000178.v9.p8	0
Brain adult lower grade glioma	TCGA-HT-A5RA	Whole exome	TCGA data portal	phs000178.v9.p8	0
Brain adult lower grade glioma	TCGA-HT-A5RB	Whole exome	TCGA data portal	phs000178.v9.p8	0
Brain adult lower grade glioma	TCGA-HT-A5RC	Whole exome	TCGA data portal	phs000178.v9.p8	0
Brain adult lower grade glioma	TCGA-HT-A614	Whole exome	TCGA data portal	phs000178.v9.p8	0
Brain adult lower grade glioma	TCGA-HT-A615	Whole exome	TCGA data portal	phs000178.v9.p8	0
Brain adult lower grade glioma	TCGA-HT-A616	Whole exome	TCGA data portal	phs000178.v9.p8	0
Brain adult lower grade glioma	TCGA-HT-A617	Whole exome	TCGA data portal	phs000178.v9.p8	0
Brain adult lower grade glioma	TCGA-HT-A618	Whole exome	TCGA data portal	phs000178.v9.p8	0
Brain adult lower grade glioma	TCGA-HT-A619	Whole exome	TCGA data portal	phs000178.v9.p8	0
Brain adult lower grade glioma	TCGA-HT-A61A	Whole exome	TCGA data portal	phs000178.v9.p8	0
Brain adult lower grade glioma	TCGA-HT-A61B	Whole exome	TCGA data portal	phs000178.v9.p8	0
Brain adult lower grade glioma	TCGA-HT-A61C	Whole exome	TCGA data portal	phs000178.v9.p8	0
Brain adult lower grade glioma	TCGA-HT-A74H	Whole exome	TCGA data portal	phs000178.v9.p8	0
Brain adult lower grade glioma	TCGA-HT-A74J	Whole exome	TCGA data portal	phs000178.v9.p8	0
Brain adult lower grade glioma	TCGA-HT-A74K	Whole exome	TCGA data portal	phs000178.v9.p8	0
Brain adult lower grade glioma	TCGA-HT-A74L	Whole exome	TCGA data portal	phs000178.v9.p8	0
Brain adult lower grade glioma	TCGA-HT-A74O	Whole exome	TCGA data portal	phs000178.v9.p8	0
Brain adult lower grade glioma	TCGA-HW-7486	Whole exome	TCGA data portal	phs000178.v9.p8	0
Brain adult lower grade glioma	TCGA-HW-7487	Whole exome	TCGA data portal	phs000178.v9.p8	0
Brain adult lower grade glioma	TCGA-HW-7489	Whole exome	TCGA data portal	phs000178.v9.p8	0
Brain adult lower grade glioma	TCGA-HW-7490	Whole exome	TCGA data portal	phs000178.v9.p8	0
Brain adult lower grade glioma	TCGA-HW-7491	Whole exome	TCGA data portal	phs000178.v9.p8	0
Brain adult lower grade glioma	TCGA-HW-7493	Whole exome	TCGA data portal	phs000178.v9.p8	0
Brain adult lower grade glioma	TCGA-HW-7495	Whole exome	TCGA data portal	phs000178.v9.p8	0
Brain adult lower grade glioma	TCGA-HW-8319	Whole exome	TCGA data portal	phs000178.v9.p8	0
Brain adult lower grade glioma	TCGA-HW-8320	Whole exome	TCGA data portal	phs000178.v9.p8	0
Brain adult lower grade glioma	TCGA-HW-8321	Whole exome	TCGA data portal	phs000178.v9.p8	0
Brain adult lower grade glioma	TCGA-HW-8322	Whole exome	TCGA data portal	phs000178.v9.p8	0
Brain adult lower grade glioma	TCGA-HW-A5KJ	Whole exome	TCGA data portal	phs000178.v9.p8	0
Brain adult lower grade glioma	TCGA-HW-A5KK	Whole exome	TCGA data portal	phs000178.v9.p8	0
Brain adult lower grade glioma	TCGA-HW-A5KL	Whole exome	TCGA data portal	phs000178.v9.p8	0
Brain adult lower grade glioma	TCGA-HW-A5KM	Whole exome	TCGA data portal	phs000178.v9.p8	0
Brain adult lower grade glioma	TCGA-IK-7675	Whole exome	TCGA data portal	phs000178.v9.p8	0
Brain adult lower grade glioma	TCGA-IK-8125	Whole exome	TCGA data portal	phs000178.v9.p8	0
Brain adult lower grade glioma	TCGA-KT-A74X	Whole exome	TCGA data portal	phs000178.v9.p8	0
Brain adult lower grade glioma	TCGA-KT-A7W1	Whole exome	TCGA data portal	phs000178.v9.p8	0
Brain adult lower grade glioma	TCGA-P5-A5ET	Whole exome	TCGA data portal	phs000178.v9.p8	0
Brain adult lower grade glioma	TCGA-P5-A5EU	Whole exome	TCGA data portal	phs000178.v9.p8	0
Brain adult lower grade glioma	TCGA-P5-A5EV	Whole exome	TCGA data portal	phs000178.v9.p8	0
Brain adult lower grade glioma	TCGA-P5-A5EW	Whole exome	TCGA data portal	phs000178.v9.p8	0
Brain adult lower grade glioma	TCGA-P5-A5EX	Whole exome	TCGA data portal	phs000178.v9.p8	0
Brain adult lower grade glioma	TCGA-P5-A5EY	Whole exome	TCGA data portal	phs000178.v9.p8	0
Brain adult lower grade glioma	TCGA-P5-A5EZ	Whole exome	TCGA data portal	phs000178.v9.p8	0
Brain adult lower grade glioma	TCGA-P5-A5F0	Whole exome	TCGA data portal	phs000178.v9.p8	0
Brain adult lower grade glioma	TCGA-P5-A5F1	Whole exome	TCGA data portal	phs000178.v9.p8	0
Brain adult lower grade glioma	TCGA-P5-A5F2	Whole exome	TCGA data portal	phs000178.v9.p8	0
Brain adult lower grade glioma	TCGA-P5-A5F4	Whole exome	TCGA data portal	phs000178.v9.p8	0
Brain adult lower grade glioma	TCGA-P5-A5F6	Whole exome	TCGA data portal	phs000178.v9.p8	0
Brain adult lower grade glioma	TCGA-P5-A72U	Whole exome	TCGA data portal	phs000178.v9.p8	0
Brain adult lower grade glioma	TCGA-P5-A72W	Whole exome	TCGA data portal	phs000178.v9.p8	0
Brain adult lower grade glioma	TCGA-P5-A72X	Whole exome	TCGA data portal	phs000178.v9.p8	0
Brain adult lower grade glioma	TCGA-P5-A72Z	Whole exome	TCGA data portal	phs000178.v9.p8	0
Brain adult lower grade glioma	TCGA-P5-A730	Whole exome	TCGA data portal	phs000178.v9.p8	0
Brain adult lower grade glioma	TCGA-P5-A731	Whole exome	TCGA data portal	phs000178.v9.p8	0
Brain adult lower grade glioma	TCGA-P5-A733	Whole exome	TCGA data portal	phs000178.v9.p8	0
Brain adult lower grade glioma	TCGA-P5-A735	Whole exome	TCGA data portal	phs000178.v9.p8	0
Brain adult lower grade glioma	TCGA-P5-A736	Whole exome	TCGA data portal	phs000178.v9.p8	0
Brain adult lower grade glioma	TCGA-P5-A737	Whole exome	TCGA data portal	phs000178.v9.p8	0
Brain adult lower grade glioma	TCGA-P5-A77W	Whole exome	TCGA data portal	phs000178.v9.p8	0
Brain adult lower grade glioma	TCGA-P5-A77X	Whole exome	TCGA data portal	phs000178.v9.p8	0
Brain adult lower grade glioma	TCGA-P5-A780	Whole exome	TCGA data portal	phs000178.v9.p8	0
Brain adult lower grade glioma	TCGA-P5-A781	Whole exome	TCGA data portal	phs000178.v9.p8	0
Brain adult lower grade glioma	TCGA-QH-A65R	Whole exome	TCGA data portal	phs000178.v9.p8	0
Brain adult lower grade glioma	TCGA-QH-A65S	Whole exome	TCGA data portal	phs000178.v9.p8	0
Brain adult lower grade glioma	TCGA-QH-A65V	Whole exome	TCGA data portal	phs000178.v9.p8	0
Brain adult lower grade glioma	TCGA-QH-A65X	Whole exome	TCGA data portal	phs000178.v9.p8	0
Brain adult lower grade glioma	TCGA-QH-A65Z	Whole exome	TCGA data portal	phs000178.v9.p8	0
Brain adult lower grade glioma	TCGA-QH-A6CS	Whole exome	TCGA data portal	phs000178.v9.p8	0
Brain adult lower grade glioma	TCGA-QH-A6CU	Whole exome	TCGA data portal	phs000178.v9.p8	0
Brain adult lower grade glioma	TCGA-QH-A6CV	Whole exome	TCGA data portal	phs000178.v9.p8	0
Brain adult lower grade glioma	TCGA-QH-A6CW	Whole exome	TCGA data portal	phs000178.v9.p8	0
Brain adult lower grade glioma	TCGA-QH-A6CX	Whole exome	TCGA data portal	phs000178.v9.p8	0
Brain adult lower grade glioma	TCGA-QH-A6CY	Whole exome	TCGA data portal	phs000178.v9.p8	0
Brain adult lower grade glioma	TCGA-QH-A6CZ	Whole exome	TCGA data portal	phs000178.v9.p8	0
Brain adult lower grade glioma	TCGA-QH-A6X3	Whole exome	TCGA data portal	phs000178.v9.p8	0
Brain adult lower grade glioma	TCGA-QH-A6X4	Whole exome	TCGA data portal	phs000178.v9.p8	0
Brain adult lower grade glioma	TCGA-QH-A6X5	Whole exome	TCGA data portal	phs000178.v9.p8	0
Brain adult lower grade glioma	TCGA-QH-A6X8	Whole exome	TCGA data portal	phs000178.v9.p8	0
Brain adult lower grade glioma	TCGA-QH-A6X9	Whole exome	TCGA data portal	phs000178.v9.p8	0
Brain adult lower grade glioma	TCGA-QH-A6XA	Whole exome	TCGA data portal	phs000178.v9.p8	0
Brain adult lower grade glioma	TCGA-QH-A6XC	Whole exome	TCGA data portal	phs000178.v9.p8	0
Brain adult lower grade glioma	TCGA-R8-A6MK	Whole exome	TCGA data portal	phs000178.v9.p8	0
Brain adult lower grade glioma	TCGA-R8-A6ML	Whole exome	TCGA data portal	phs000178.v9.p8	0
Brain adult lower grade glioma	TCGA-R8-A6MO	Whole exome	TCGA data portal	phs000178.v9.p8	0
Brain adult lower grade glioma	TCGA-R8-A6YH	Whole exome	TCGA data portal	phs000178.v9.p8	0
Brain adult lower grade glioma	TCGA-R8-A73M	Whole exome	TCGA data portal	phs000178.v9.p8	0
Brain adult lower grade glioma	TCGA-S9-A6TS	Whole exome	TCGA data portal	phs000178.v9.p8	0
Brain adult lower grade glioma	TCGA-S9-A6TU	Whole exome	TCGA data portal	phs000178.v9.p8	0
Brain adult lower grade glioma	TCGA-S9-A6TV	Whole exome	TCGA data portal	phs000178.v9.p8	0
Brain adult lower grade glioma	TCGA-S9-A6TW	Whole exome	TCGA data portal	phs000178.v9.p8	0
Brain adult lower grade glioma	TCGA-S9-A6TX	Whole exome	TCGA data portal	phs000178.v9.p8	0
Brain adult lower grade glioma	TCGA-S9-A6TY	Whole exome	TCGA data portal	phs000178.v9.p8	0
Brain adult lower grade glioma	TCGA-S9-A6TZ	Whole exome	TCGA data portal	phs000178.v9.p8	0
Brain adult lower grade glioma	TCGA-S9-A6U0	Whole exome	TCGA data portal	phs000178.v9.p8	0
Brain adult lower grade glioma	TCGA-S9-A6U1	Whole exome	TCGA data portal	phs000178.v9.p8	0
Brain adult lower grade glioma	TCGA-S9-A6U2	Whole exome	TCGA data portal	phs000178.v9.p8	0
Brain adult lower grade glioma	TCGA-S9-A6U5	Whole exome	TCGA data portal	phs000178.v9.p8	0
Brain adult lower grade glioma	TCGA-S9-A6U6	Whole exome	TCGA data portal	phs000178.v9.p8	0
Brain adult lower grade glioma	TCGA-S9-A6U8	Whole exome	TCGA data portal	phs000178.v9.p8	0
Brain adult lower grade glioma	TCGA-S9-A6U9	Whole exome	TCGA data portal	phs000178.v9.p8	0
Brain adult lower grade glioma	TCGA-S9-A6UA	Whole exome	TCGA data portal	phs000178.v9.p8	0
Brain adult lower grade glioma	TCGA-S9-A6UB	Whole exome	TCGA data portal	phs000178.v9.p8	0
Brain adult lower grade glioma	TCGA-S9-A6WD	Whole exome	TCGA data portal	phs000178.v9.p8	0
Brain adult lower grade glioma	TCGA-S9-A6WE	Whole exome	TCGA data portal	phs000178.v9.p8	0
Brain adult lower grade glioma	TCGA-S9-A6WG	Whole exome	TCGA data portal	phs000178.v9.p8	0
Brain adult lower grade glioma	TCGA-S9-A6WH	Whole exome	TCGA data portal	phs000178.v9.p8	0
Brain adult lower grade glioma	TCGA-S9-A6WI	Whole exome	TCGA data portal	phs000178.v9.p8	0
Brain adult lower grade glioma	TCGA-S9-A6WL	Whole exome	TCGA data portal	phs000178.v9.p8	0
Brain adult lower grade glioma	TCGA-S9-A6WM	Whole exome	TCGA data portal	phs000178.v9.p8	0
Brain adult lower grade glioma	TCGA-S9-A6WN	Whole exome	TCGA data portal	phs000178.v9.p8	0
Brain adult lower grade glioma	TCGA-S9-A6WO	Whole exome	TCGA data portal	phs000178.v9.p8	0
Brain adult lower grade glioma	TCGA-S9-A6WP	Whole exome	TCGA data portal	phs000178.v9.p8	0
Brain adult lower grade glioma	TCGA-S9-A6WQ	Whole exome	TCGA data portal	phs000178.v9.p8	0
Brain adult lower grade glioma	TCGA-S9-A7IQ	Whole exome	TCGA data portal	phs000178.v9.p8	0
Brain adult lower grade glioma	TCGA-S9-A7IS	Whole exome	TCGA data portal	phs000178.v9.p8	0
Brain adult lower grade glioma	TCGA-S9-A7IX	Whole exome	TCGA data portal	phs000178.v9.p8	0
Brain adult lower grade glioma	TCGA-S9-A7IY	Whole exome	TCGA data portal	phs000178.v9.p8	0
Brain adult lower grade glioma	TCGA-S9-A7IZ	Whole exome	TCGA data portal	phs000178.v9.p8	0
Brain adult lower grade glioma	TCGA-S9-A7J0	Whole exome	TCGA data portal	phs000178.v9.p8	0
Brain adult lower grade glioma	TCGA-S9-A7J1	Whole exome	TCGA data portal	phs000178.v9.p8	0
Brain adult lower grade glioma	TCGA-S9-A7J2	Whole exome	TCGA data portal	phs000178.v9.p8	0
Brain adult lower grade glioma	TCGA-S9-A7J3	Whole exome	TCGA data portal	phs000178.v9.p8	0
Brain adult lower grade glioma	TCGA-S9-A7QW	Whole exome	TCGA data portal	phs000178.v9.p8	0
Brain adult lower grade glioma	TCGA-S9-A7QX	Whole exome	TCGA data portal	phs000178.v9.p8	0
Brain adult lower grade glioma	TCGA-S9-A7QY	Whole exome	TCGA data portal	phs000178.v9.p8	0
Brain adult lower grade glioma	TCGA-S9-A7QZ	Whole exome	TCGA data portal	phs000178.v9.p8	0
Brain adult lower grade glioma	TCGA-S9-A7R1	Whole exome	TCGA data portal	phs000178.v9.p8	0
Brain adult lower grade glioma	TCGA-S9-A7R2	Whole exome	TCGA data portal	phs000178.v9.p8	0
Brain adult lower grade glioma	TCGA-S9-A7R3	Whole exome	TCGA data portal	phs000178.v9.p8	0
Brain adult lower grade glioma	TCGA-S9-A7R4	Whole exome	TCGA data portal	phs000178.v9.p8	0
Brain adult lower grade glioma	TCGA-S9-A7R7	Whole exome	TCGA data portal	phs000178.v9.p8	0
Brain adult lower grade glioma	TCGA-S9-A7R8	Whole exome	TCGA data portal	phs000178.v9.p8	0
Brain adult lower grade glioma	TCGA-TM-A7C3	Whole exome	TCGA data portal	phs000178.v9.p8	0
Brain adult lower grade glioma	TCGA-TM-A7C4	Whole exome	TCGA data portal	phs000178.v9.p8	0
Brain adult lower grade glioma	TCGA-TM-A7C5	Whole exome	TCGA data portal	phs000178.v9.p8	0
Brain adult lower grade glioma	TCGA-TM-A7CA	Whole exome	TCGA data portal	phs000178.v9.p8	0
Brain adult lower grade glioma	TCGA-TM-A7CF	Whole exome	TCGA data portal	phs000178.v9.p8	0
Brain adult lower grade glioma	TCGA-TQ-A7RF	Whole exome	TCGA data portal	phs000178.v9.p8	0
Brain adult lower grade glioma	TCGA-TQ-A7RG	Whole exome	TCGA data portal	phs000178.v9.p8	0
Brain adult lower grade glioma	TCGA-TQ-A7RH	Whole exome	TCGA data portal	phs000178.v9.p8	0
Brain adult lower grade glioma	TCGA-TQ-A7RI	Whole exome	TCGA data portal	phs000178.v9.p8	0
Brain adult lower grade glioma	TCGA-TQ-A7RJ	Whole exome	TCGA data portal	phs000178.v9.p8	0
Brain adult lower grade glioma	TCGA-TQ-A7RK	Whole exome	TCGA data portal	phs000178.v9.p8	0
Brain adult lower grade glioma	TCGA-TQ-A7RM	Whole exome	TCGA data portal	phs000178.v9.p8	0
Brain adult lower grade glioma	TCGA-TQ-A7RN	Whole exome	TCGA data portal	phs000178.v9.p8	0
Brain adult lower grade glioma	TCGA-TQ-A7RO	Whole exome	TCGA data portal	phs000178.v9.p8	0
Brain adult lower grade glioma	TCGA-TQ-A7RP	Whole exome	TCGA data portal	phs000178.v9.p8	0
Brain adult lower grade glioma	TCGA-TQ-A7RQ	Whole exome	TCGA data portal	phs000178.v9.p8	0
Brain adult lower grade glioma	TCGA-TQ-A7RR	Whole exome	TCGA data portal	phs000178.v9.p8	0
Brain adult lower grade glioma	TCGA-TQ-A7RS	Whole exome	TCGA data portal	phs000178.v9.p8	0
Brain adult lower grade glioma	TCGA-TQ-A7RU	Whole exome	TCGA data portal	phs000178.v9.p8	0
Brain adult lower grade glioma	TCGA-TQ-A7RV	Whole exome	TCGA data portal	phs000178.v9.p8	0
Brain adult lower grade glioma	TCGA-TQ-A7RW	Whole exome	TCGA data portal	phs000178.v9.p8	0
Brain adult lower grade glioma	TCGA-VW-A7QS	Whole exome	TCGA data portal	phs000178.v9.p8	0
Breast cancer	PD3851a	Whole genome	doi:10.1016/j.cell.2012.04.024	EGAD00001000138	0
Breast cancer	PD3890a	Whole genome	doi:10.1016/j.cell.2012.04.024	EGAD00001000138	1.19214
Breast cancer	PD3904a	Whole genome	doi:10.1016/j.cell.2012.04.024	EGAD00001000138	0.693567
Breast cancer	PD3905a	Whole genome	doi:10.1016/j.cell.2012.04.024	EGAD00001000138	0.708924
Breast cancer	PD3945a	Whole genome	doi:10.1016/j.cell.2012.04.024	EGAD00001000138	1.27356
Breast cancer	PD3989a	Whole genome	doi:10.1016/j.cell.2012.04.024	EGAD00001000138	0
Breast cancer	PD4005a	Whole genome	doi:10.1016/j.cell.2012.04.024	EGAD00001000138	0.625711
Breast cancer	PD4006a	Whole genome	doi:10.1038/nature12477	EGAC00001000010	1.93927
Breast cancer	PD4069a	Whole genome	doi:10.1038/nature12477	EGAC00001000010	0
Breast cancer	PD4072a	Whole genome	doi:10.1038/nature12477	EGAC00001000010	0
Breast cancer	PD4080a	Whole genome	doi:10.1038/nature12477	EGAC00001000010	0
Breast cancer	PD4085a	Whole genome	doi:10.1016/j.cell.2012.04.024	EGAD00001000138	0
Breast cancer	PD4086a	Whole genome	doi:10.1016/j.cell.2012.04.024	EGAD00001000138	0
Breast cancer	PD4088a	Whole genome	doi:10.1016/j.cell.2012.04.024	EGAD00001000138	0
Breast cancer	PD4103a	Whole genome	doi:10.1016/j.cell.2012.04.024	EGAD00001000138	0
Breast cancer	PD4107a	Whole genome	doi:10.1016/j.cell.2012.04.024	EGAD00001000138	0.744996
Breast cancer	PD4109a	Whole genome	doi:10.1016/j.cell.2012.04.024	EGAD00001000138	0
Breast cancer	PD4115a	Whole genome	doi:10.1016/j.cell.2012.04.024	EGAD00001000138	1.42928
Breast cancer	PD4116a	Whole genome	doi:10.1016/j.cell.2012.04.024	EGAD00001000138	1.35285
Breast cancer	PD4120a	Whole genome	doi:10.1016/j.cell.2012.04.024	EGAD00001000138	0
Breast cancer	PD4192a	Whole genome	doi:10.1016/j.cell.2012.04.024	EGAD00001000138	0
Breast cancer	PD4194a	Whole genome	doi:10.1016/j.cell.2012.04.024	EGAD00001000138	0
Breast cancer	PD4198a	Whole genome	doi:10.1016/j.cell.2012.04.024	EGAD00001000138	0
Breast cancer	PD4199a	Whole genome	doi:10.1016/j.cell.2012.04.024	EGAD00001000138	0
Breast cancer	PD4224a	Whole genome	doi:10.1038/nature12477	EGAC00001000010	0
Breast cancer	PD4225a	Whole genome	doi:10.1038/nature12477	EGAC00001000010	0
Breast cancer	PD4248a	Whole genome	doi:10.1016/j.cell.2012.04.024	EGAD00001000138	0
Breast cancer	PD4255a	Whole genome	doi:10.1038/nature12477	EGAC00001000010	0
Breast cancer	PD4261a	Whole genome	doi:10.1038/nature12477	EGAC00001000010	0
Breast cancer	PD4266a	Whole genome	doi:10.1038/nature12477	EGAC00001000010	0
Breast cancer	PD4267a	Whole genome	doi:10.1038/nature12477	EGAC00001000010	0
Breast cancer	PD4315a	Whole genome	doi:10.1038/nature12477	EGAC00001000010	0
Breast cancer	PD4604a	Whole genome	doi:10.1038/nature12477	EGAC00001000010	1.33499
Breast cancer	PD4605a	Whole genome	doi:10.1038/nature12477	EGAC00001000010	0
Breast cancer	PD4606a	Whole genome	doi:10.1038/nature12477	EGAC00001000010	0
Breast cancer	PD4607a	Whole genome	doi:10.1038/nature12477	EGAC00001000010	0
Breast cancer	PD4608a	Whole genome	doi:10.1038/nature12477	EGAC00001000010	0
Breast cancer	PD4613a	Whole genome	doi:10.1038/nature12477	EGAC00001000010	0
Breast cancer	PD4826a	Whole genome	doi:10.1038/nature12477	EGAC00001000010	0
Breast cancer	PD4833a	Whole genome	doi:10.1038/nature12477	EGAC00001000010	1.51785
Breast cancer	PD4836a	Whole genome	doi:10.1038/nature12477	EGAC00001000010	0
Breast cancer	PD4841a	Whole genome	doi:10.1038/nature12477	EGAC00001000010	0.72321
Breast cancer	PD4847a	Whole genome	doi:10.1038/nature12477	EGAC00001000010	0
Breast cancer	PD4951a	Whole genome	doi:10.1038/nature12477	EGAC00001000010	0
Breast cancer	PD4952a	Whole genome	doi:10.1038/nature12477	EGAC00001000010	1.62999
Breast cancer	PD4953a	Whole genome	doi:10.1038/nature12477	EGAC00001000010	1.08892
Breast cancer	PD4954a	Whole genome	doi:10.1038/nature12477	EGAC00001000010	0.976423
Breast cancer	PD4955a	Whole genome	doi:10.1038/nature12477	EGAC00001000010	0.768924
Breast cancer	PD4957a	Whole genome	doi:10.1038/nature12477	EGAC00001000010	0
Breast cancer	PD4958a	Whole genome	doi:10.1038/nature12477	EGAC00001000010	0.855352
Breast cancer	PD4959a	Whole genome	doi:10.1038/nature12477	EGAC00001000010	0.570711
Breast cancer	PD4962a	Whole genome	doi:10.1038/nature12477	EGAC00001000010	0
Breast cancer	PD4963a	Whole genome	doi:10.1038/nature12477	EGAC00001000010	0
Breast cancer	PD4965a	Whole genome	doi:10.1038/nature12477	EGAC00001000010	0
Breast cancer	PD4966a	Whole genome	doi:10.1038/nature12477	EGAC00001000010	0
Breast cancer	PD4967a	Whole genome	doi:10.1038/nature12477	EGAC00001000010	0
Breast cancer	PD4968a	Whole genome	doi:10.1038/nature12477	EGAC00001000010	0
Breast cancer	PD4970a	Whole genome	doi:10.1038/nature12477	EGAC00001000010	0
Breast cancer	PD4971a	Whole genome	doi:10.1038/nature12477	EGAC00001000010	0
Breast cancer	PD4972a	Whole genome	doi:10.1038/nature12477	EGAC00001000010	0
Breast cancer	PD4975a	Whole genome	doi:10.1038/nature12477	EGAC00001000010	1.6482
Breast cancer	PD4976a	Whole genome	doi:10.1038/nature12477	EGAC00001000010	0
Breast cancer	PD4980a	Whole genome	doi:10.1038/nature12477	EGAC00001000010	0
Breast cancer	PD4981a	Whole genome	doi:10.1038/nature12477	EGAC00001000010	0
Breast cancer	PD4982a	Whole genome	doi:10.1038/nature12477	EGAC00001000010	0
Breast cancer	PD4983a	Whole genome	doi:10.1038/nature12477	EGAC00001000010	0
Breast cancer	PD4985a	Whole genome	doi:10.1038/nature12477	EGAC00001000010	0
Breast cancer	PD4986a	Whole genome	doi:10.1038/nature12477	EGAC00001000010	0
Breast cancer	PD5928a	Whole genome	doi:10.1038/nature12477	EGAC00001000010	1.01999
Breast cancer	PD5934a	Whole genome	doi:10.1038/nature12477	EGAC00001000010	2.73855
Breast cancer	PD5935a	Whole genome	doi:10.1038/nature12477	EGAC00001000010	2.11035
Breast cancer	PD5936a	Whole genome	doi:10.1038/nature12477	EGAC00001000010	0
Breast cancer	PD5942a	Whole genome	doi:10.1038/nature12477	EGAC00001000010	0.701782
Breast cancer	PD5944a	Whole genome	doi:10.1038/nature12477	EGAC00001000010	0
Breast cancer	PD5947a	Whole genome	doi:10.1038/nature12477	EGAC00001000010	0
Breast cancer	PD5951a	Whole genome	doi:10.1038/nature12477	EGAC00001000010	0
Breast cancer	PD5956a	Whole genome	doi:10.1038/nature12477	EGAC00001000010	0
Breast cancer	PD6018a	Whole genome	doi:10.1038/nature12477	EGAC00001000010	0
Breast cancer	PD6041a	Whole genome	doi:10.1038/nature12477	EGAC00001000010	0
Breast cancer	PD6042a	Whole genome	doi:10.1038/nature12477	EGAC00001000010	0.593925
Breast cancer	PD6043a	Whole genome	doi:10.1038/nature12477	EGAC00001000010	1.06071
Breast cancer	PD6044a	Whole genome	doi:10.1038/nature12477	EGAC00001000010	0
Breast cancer	PD6045a	Whole genome	doi:10.1038/nature12477	EGAC00001000010	0
Breast cancer	PD6046a	Whole genome	doi:10.1038/nature12477	EGAC00001000010	0
Breast cancer	PD6049a	Whole genome	doi:10.1038/nature12477	EGAC00001000010	1.18892
Breast cancer	PD6409a	Whole genome	doi:10.1038/nature12477	EGAC00001000010	1.06464
Breast cancer	PD6410a	Whole genome	doi:10.1038/nature12477	EGAC00001000010	1.51285
Breast cancer	PD6411a	Whole genome	doi:10.1038/nature12477	EGAC00001000010	1.71535
Breast cancer	PD6413a	Whole genome	doi:10.1038/nature12477	EGAC00001000010	0.802138
Breast cancer	PD6417a	Whole genome	doi:10.1038/nature12477	EGAC00001000010	0
Breast cancer	PD6418a	Whole genome	doi:10.1038/nature12477	EGAC00001000010	0
Breast cancer	PD6422a	Whole genome	doi:10.1038/nature12477	EGAC00001000010	0
Breast cancer	PD6466b	Whole genome	doi:10.1038/nature12477	EGAC00001000010	0
Breast cancer	PD6719a	Whole genome	doi:10.1038/nature12477	EGAC00001000010	0.925352
Breast cancer	PD6720a	Whole genome	doi:10.1038/nature12477	EGAC00001000010	0
Breast cancer	PD6721a	Whole genome	doi:10.1038/nature12477	EGAC00001000010	0
Breast cancer	PD6722a	Whole genome	doi:10.1038/nature12477	EGAC00001000010	0
Breast cancer	PD7199a	Whole genome	doi:10.1038/nature12477	EGAC00001000010	0
Breast cancer	PD7201a	Whole genome	doi:10.1038/nature12477	EGAC00001000010	0
Breast cancer	PD7207a	Whole genome	doi:10.1038/nature12477	EGAC00001000010	0
Breast cancer	PD7208a	Whole genome	doi:10.1038/nature12477	EGAC00001000010	0
Breast cancer	PD7209a	Whole genome	doi:10.1038/nature12477	EGAC00001000010	0
Breast cancer	PD7210a	Whole genome	doi:10.1038/nature12477	EGAC00001000010	0
Breast cancer	PD7212a	Whole genome	doi:10.1038/nature12477	EGAC00001000010	0
Breast cancer	PD7214a	Whole genome	doi:10.1038/nature12477	EGAC00001000010	0
Breast cancer	PD7215a	Whole genome	doi:10.1038/nature12477	EGAC00001000010	0.547854
Breast cancer	PD7216a	Whole genome	doi:10.1038/nature12477	EGAC00001000010	0
Breast cancer	PD7217a	Whole genome	doi:10.1038/nature12477	EGAC00001000010	1.13999
Breast cancer	PD7218a	Whole genome	doi:10.1038/nature12477	EGAC00001000010	0
Breast cancer	PD7219a	Whole genome	doi:10.1038/nature12477	EGAC00001000010	0
Breast cancer	PD7221a	Whole genome	doi:10.1038/nature12477	EGAC00001000010	0
Breast cancer	PD7321a	Whole genome	doi:10.1038/nature12477	EGAC00001000010	1.17285
Breast cancer	PD7404a	Whole genome	doi:10.1038/nature12477	EGAC00001000010	1.14392
Breast cancer	PD7409a	Whole genome	doi:10.1038/nature12477	EGAC00001000010	0
Breast cancer	PD7431a	Whole genome	doi:10.1038/nature12477	EGAC00001000010	0
Breast cancer	PD7433a	Whole genome	doi:10.1038/nature12477	EGAC00001000010	0
Breast cancer	PD8618a	Whole genome	doi:10.1038/nature12477	EGAC00001000010	0
Breast cancer	PD8622a	Whole genome	doi:10.1038/nature12477	EGAC00001000010	0
Breast cancer	PD8623a	Whole genome	doi:10.1038/nature12477	EGAC00001000010	0
Breast cancer	SA018	Whole exome	doi:10.1038/nature10933	EGAS00001000132	0
Breast cancer	SA029	Whole exome	doi:10.1038/nature10933	EGAS00001000132	0
Breast cancer	SA030	Whole exome	doi:10.1038/nature10933	EGAS00001000132	0.366667
Breast cancer	SA031	Whole exome	doi:10.1038/nature10933	EGAS00001000132	1.23333
Breast cancer	SA051	Whole exome	doi:10.1038/nature10933	EGAS00001000132	0.766667
Breast cancer	SA052	Whole exome	doi:10.1038/nature10933	EGAS00001000132	0
Breast cancer	SA053	Whole exome	doi:10.1038/nature10933	EGAS00001000132	0
Breast cancer	SA054	Whole exome	doi:10.1038/nature10933	EGAS00001000132	1.3
Breast cancer	SA055	Whole exome	doi:10.1038/nature10933	EGAS00001000132	0
Breast cancer	SA063	Whole exome	doi:10.1038/nature10933	EGAS00001000132	0
Breast cancer	SA065	Whole exome	doi:10.1038/nature10933	EGAS00001000132	2.73333
Breast cancer	SA067	Whole exome	doi:10.1038/nature10933	EGAS00001000132	0.366667
Breast cancer	SA068	Whole exome	doi:10.1038/nature10933	EGAS00001000132	0
Breast cancer	SA069	Whole exome	doi:10.1038/nature10933	EGAS00001000132	1.4
Breast cancer	SA071	Whole exome	doi:10.1038/nature10933	EGAS00001000132	2.56667
Breast cancer	SA072	Whole exome	doi:10.1038/nature10933	EGAS00001000132	0.433333
Breast cancer	SA073	Whole exome	doi:10.1038/nature10933	EGAS00001000132	0
Breast cancer	SA074	Whole exome	doi:10.1038/nature10933	EGAS00001000132	0
Breast cancer	SA075	Whole exome	doi:10.1038/nature10933	EGAS00001000132	0
Breast cancer	SA076	Whole exome	doi:10.1038/nature10933	EGAS00001000132	0
Breast cancer	SA077	Whole exome	doi:10.1038/nature10933	EGAS00001000132	1
Breast cancer	SA080	Whole exome	doi:10.1038/nature10933	EGAS00001000132	0
Breast cancer	SA083	Whole exome	doi:10.1038/nature10933	EGAS00001000132	0.7
Breast cancer	SA084	Whole exome	doi:10.1038/nature10933	EGAS00001000132	1.03333
Breast cancer	SA085	Whole exome	doi:10.1038/nature10933	EGAS00001000132	0
Breast cancer	SA089	Whole exome	doi:10.1038/nature10933	EGAS00001000132	1.2
Breast cancer	SA090	Whole exome	doi:10.1038/nature10933	EGAS00001000132	1.03333
Breast cancer	SA092	Whole exome	doi:10.1038/nature10933	EGAS00001000132	1.7
Breast cancer	SA093	Whole exome	doi:10.1038/nature10933	EGAS00001000132	0
Breast cancer	SA094	Whole exome	doi:10.1038/nature10933	EGAS00001000132	0.266667
Breast cancer	SA096	Whole exome	doi:10.1038/nature10933	EGAS00001000132	0
Breast cancer	SA097	Whole exome	doi:10.1038/nature10933	EGAS00001000132	1.16667
Breast cancer	SA098	Whole exome	doi:10.1038/nature10933	EGAS00001000132	0
Breast cancer	SA101	Whole exome	doi:10.1038/nature10933	EGAS00001000132	0.4
Breast cancer	SA102	Whole exome	doi:10.1038/nature10933	EGAS00001000132	0.4
Breast cancer	SA103	Whole exome	doi:10.1038/nature10933	EGAS00001000132	0
Breast cancer	SA106	Whole exome	doi:10.1038/nature10933	EGAS00001000132	3.06667
Breast cancer	SA208	Whole exome	doi:10.1038/nature10933	EGAS00001000132	0.533333
Breast cancer	SA210	Whole exome	doi:10.1038/nature10933	EGAS00001000132	0.933333
Breast cancer	SA212	Whole exome	doi:10.1038/nature10933	EGAS00001000132	0.866667
Breast cancer	SA213	Whole exome	doi:10.1038/nature10933	EGAS00001000132	0
Breast cancer	SA214	Whole exome	doi:10.1038/nature10933	EGAS00001000132	0
Breast cancer	SA215	Whole exome	doi:10.1038/nature10933	EGAS00001000132	0
Breast cancer	SA216	Whole exome	doi:10.1038/nature10933	EGAS00001000132	0.433333
Breast cancer	SA217	Whole exome	doi:10.1038/nature10933	EGAS00001000132	0
Breast cancer	SA218	Whole exome	doi:10.1038/nature10933	EGAS00001000132	0
Breast cancer	SA219	Whole exome	doi:10.1038/nature10933	EGAS00001000132	0.6
Breast cancer	SA220	Whole exome	doi:10.1038/nature10933	EGAS00001000132	0
Breast cancer	SA222	Whole exome	doi:10.1038/nature10933	EGAS00001000132	0
Breast cancer	SA223	Whole exome	doi:10.1038/nature10933	EGAS00001000132	0
Breast cancer	SA224	Whole exome	doi:10.1038/nature10933	EGAS00001000132	0.2
Breast cancer	SA225	Whole exome	doi:10.1038/nature10933	EGAS00001000132	1.33333
Breast cancer	SA226	Whole exome	doi:10.1038/nature10933	EGAS00001000132	0.433333
Breast cancer	SA227	Whole exome	doi:10.1038/nature10933	EGAS00001000132	0
Breast cancer	SA228	Whole exome	doi:10.1038/nature10933	EGAS00001000132	0
Breast cancer	SA229	Whole exome	doi:10.1038/nature10933	EGAS00001000132	0.366667
Breast cancer	SA230	Whole exome	doi:10.1038/nature10933	EGAS00001000132	0
Breast cancer	SA231	Whole exome	doi:10.1038/nature10933	EGAS00001000132	0.533333
Breast cancer	SA233	Whole exome	doi:10.1038/nature10933	EGAS00001000132	0
Breast cancer	SA234	Whole exome	doi:10.1038/nature10933	EGAS00001000132	0.466667
Breast cancer	SA235	Whole exome	doi:10.1038/nature10933	EGAS00001000132	0.433333
Breast cancer	SA236	Whole exome	doi:10.1038/nature10933	EGAS00001000132	0.333333
Breast cancer	SA237	Whole exome	doi:10.1038/nature10933	EGAS00001000132	1.16667
Breast cancer	TCGA-A1-A0SB	Whole exome	TCGA data portal	phs000178.v9.p8	0
Breast cancer	TCGA-A1-A0SD	Whole exome	TCGA data portal	phs000178.v9.p8	0
Breast cancer	TCGA-A1-A0SE	Whole exome	TCGA data portal	phs000178.v9.p8	0
Breast cancer	TCGA-A1-A0SF	Whole exome	TCGA data portal	phs000178.v9.p8	0
Breast cancer	TCGA-A1-A0SG	Whole exome	TCGA data portal	phs000178.v9.p8	0
Breast cancer	TCGA-A1-A0SH	Whole exome	TCGA data portal	phs000178.v9.p8	0.4
Breast cancer	TCGA-A1-A0SI	Whole exome	TCGA data portal	phs000178.v9.p8	0
Breast cancer	TCGA-A1-A0SJ	Whole exome	TCGA data portal	phs000178.v9.p8	0
Breast cancer	TCGA-A1-A0SK	Whole exome	TCGA data portal	phs000178.v9.p8	0
Breast cancer	TCGA-A1-A0SM	Whole exome	TCGA data portal	phs000178.v9.p8	0
Breast cancer	TCGA-A1-A0SN	Whole exome	TCGA data portal	phs000178.v9.p8	0.333333
Breast cancer	TCGA-A1-A0SO	Whole exome	TCGA data portal	phs000178.v9.p8	4.2
Breast cancer	TCGA-A1-A0SP	Whole exome	TCGA data portal	phs000178.v9.p8	0
Breast cancer	TCGA-A1-A0SQ	Whole exome	TCGA data portal	phs000178.v9.p8	0.266667
Breast cancer	TCGA-A2-A04N	Whole exome	TCGA data portal	phs000178.v9.p8	0
Breast cancer	TCGA-A2-A04P	Whole exome	TCGA data portal	phs000178.v9.p8	3.66667
Breast cancer	TCGA-A2-A04Q	Whole exome	TCGA data portal	phs000178.v9.p8	0
Breast cancer	TCGA-A2-A04R	Whole exome	TCGA data portal	phs000178.v9.p8	0.533333
Breast cancer	TCGA-A2-A04T	Whole exome	TCGA data portal	phs000178.v9.p8	2.2
Breast cancer	TCGA-A2-A04U	Whole exome	TCGA data portal	phs000178.v9.p8	0
Breast cancer	TCGA-A2-A04V	Whole exome	TCGA data portal	phs000178.v9.p8	0
Breast cancer	TCGA-A2-A04W	Whole exome	TCGA data portal	phs000178.v9.p8	0
Breast cancer	TCGA-A2-A04X	Whole exome	TCGA data portal	phs000178.v9.p8	0
Breast cancer	TCGA-A2-A04Y	Whole exome	TCGA data portal	phs000178.v9.p8	0.266667
Breast cancer	TCGA-A2-A0CK	Whole exome	TCGA data portal	phs000178.v9.p8	0
Breast cancer	TCGA-A2-A0CL	Whole exome	TCGA data portal	phs000178.v9.p8	0
Breast cancer	TCGA-A2-A0CM	Whole exome	TCGA data portal	phs000178.v9.p8	0
Breast cancer	TCGA-A2-A0CO	Whole exome	TCGA data portal	phs000178.v9.p8	0
Breast cancer	TCGA-A2-A0CP	Whole exome	TCGA data portal	phs000178.v9.p8	0
Breast cancer	TCGA-A2-A0CQ	Whole exome	TCGA data portal	phs000178.v9.p8	0
Breast cancer	TCGA-A2-A0CR	Whole exome	TCGA data portal	phs000178.v9.p8	0
Breast cancer	TCGA-A2-A0CS	Whole exome	TCGA data portal	phs000178.v9.p8	0
Breast cancer	TCGA-A2-A0CT	Whole exome	TCGA data portal	phs000178.v9.p8	0
Breast cancer	TCGA-A2-A0CU	Whole exome	TCGA data portal	phs000178.v9.p8	0.366667
Breast cancer	TCGA-A2-A0CV	Whole exome	TCGA data portal	phs000178.v9.p8	0
Breast cancer	TCGA-A2-A0CW	Whole exome	TCGA data portal	phs000178.v9.p8	0
Breast cancer	TCGA-A2-A0CX	Whole exome	TCGA data portal	phs000178.v9.p8	0
Breast cancer	TCGA-A2-A0CZ	Whole exome	TCGA data portal	phs000178.v9.p8	0
Breast cancer	TCGA-A2-A0D0	Whole exome	TCGA data portal	phs000178.v9.p8	0.933333
Breast cancer	TCGA-A2-A0D1	Whole exome	TCGA data portal	phs000178.v9.p8	0
Breast cancer	TCGA-A2-A0D2	Whole exome	TCGA data portal	phs000178.v9.p8	1.66667
Breast cancer	TCGA-A2-A0D3	Whole exome	TCGA data portal	phs000178.v9.p8	0
Breast cancer	TCGA-A2-A0D4	Whole exome	TCGA data portal	phs000178.v9.p8	0.4
Breast cancer	TCGA-A2-A0EM	Whole exome	TCGA data portal	phs000178.v9.p8	0.2
Breast cancer	TCGA-A2-A0EN	Whole exome	TCGA data portal	phs000178.v9.p8	0
Breast cancer	TCGA-A2-A0EO	Whole exome	TCGA data portal	phs000178.v9.p8	0
Breast cancer	TCGA-A2-A0EP	Whole exome	TCGA data portal	phs000178.v9.p8	0
Breast cancer	TCGA-A2-A0EQ	Whole exome	TCGA data portal	phs000178.v9.p8	0
Breast cancer	TCGA-A2-A0ER	Whole exome	TCGA data portal	phs000178.v9.p8	0.266667
Breast cancer	TCGA-A2-A0ES	Whole exome	TCGA data portal	phs000178.v9.p8	0
Breast cancer	TCGA-A2-A0ET	Whole exome	TCGA data portal	phs000178.v9.p8	0.233333
Breast cancer	TCGA-A2-A0EU	Whole exome	TCGA data portal	phs000178.v9.p8	0
Breast cancer	TCGA-A2-A0EV	Whole exome	TCGA data portal	phs000178.v9.p8	0
Breast cancer	TCGA-A2-A0EW	Whole exome	TCGA data portal	phs000178.v9.p8	0
Breast cancer	TCGA-A2-A0EX	Whole exome	TCGA data portal	phs000178.v9.p8	0
Breast cancer	TCGA-A2-A0EY	Whole exome	TCGA data portal	phs000178.v9.p8	0
Breast cancer	TCGA-A2-A0ST	Whole exome	TCGA data portal	phs000178.v9.p8	0
Breast cancer	TCGA-A2-A0SU	Whole exome	TCGA data portal	phs000178.v9.p8	0
Breast cancer	TCGA-A2-A0SV	Whole exome	TCGA data portal	phs000178.v9.p8	0
Breast cancer	TCGA-A2-A0SW	Whole exome	TCGA data portal	phs000178.v9.p8	0
Breast cancer	TCGA-A2-A0SX	Whole exome	TCGA data portal	phs000178.v9.p8	0
Breast cancer	TCGA-A2-A0SY	Whole exome	TCGA data portal	phs000178.v9.p8	0
Breast cancer	TCGA-A2-A0T0	Whole exome	TCGA data portal	phs000178.v9.p8	4.2
Breast cancer	TCGA-A2-A0T1	Whole exome	TCGA data portal	phs000178.v9.p8	0
Breast cancer	TCGA-A2-A0T2	Whole exome	TCGA data portal	phs000178.v9.p8	0
Breast cancer	TCGA-A2-A0T3	Whole exome	TCGA data portal	phs000178.v9.p8	0.433333
Breast cancer	TCGA-A2-A0T4	Whole exome	TCGA data portal	phs000178.v9.p8	0
Breast cancer	TCGA-A2-A0T5	Whole exome	TCGA data portal	phs000178.v9.p8	0
Breast cancer	TCGA-A2-A0T6	Whole exome	TCGA data portal	phs000178.v9.p8	0.266667
Breast cancer	TCGA-A2-A0T7	Whole exome	TCGA data portal	phs000178.v9.p8	0
Breast cancer	TCGA-A2-A0YC	Whole exome	TCGA data portal	phs000178.v9.p8	0.333333
Breast cancer	TCGA-A2-A0YD	Whole exome	TCGA data portal	phs000178.v9.p8	0
Breast cancer	TCGA-A2-A0YE	Whole exome	TCGA data portal	phs000178.v9.p8	0
Breast cancer	TCGA-A2-A0YF	Whole exome	TCGA data portal	phs000178.v9.p8	0
Breast cancer	TCGA-A2-A0YG	Whole exome	TCGA data portal	phs000178.v9.p8	0
Breast cancer	TCGA-A2-A0YH	Whole exome	TCGA data portal	phs000178.v9.p8	0
Breast cancer	TCGA-A2-A0YI	Whole exome	TCGA data portal	phs000178.v9.p8	0.2
Breast cancer	TCGA-A2-A0YJ	Whole exome	TCGA data portal	phs000178.v9.p8	0.8
Breast cancer	TCGA-A2-A0YK	Whole exome	TCGA data portal	phs000178.v9.p8	0
Breast cancer	TCGA-A2-A0YL	Whole exome	TCGA data portal	phs000178.v9.p8	0
Breast cancer	TCGA-A2-A0YM	Whole exome	TCGA data portal	phs000178.v9.p8	0
Breast cancer	TCGA-A2-A0YT	Whole exome	TCGA data portal	phs000178.v9.p8	0
Breast cancer	TCGA-A2-A1FV	Whole exome	TCGA data portal	phs000178.v9.p8	0
Breast cancer	TCGA-A2-A1FW	Whole exome	TCGA data portal	phs000178.v9.p8	0.3
Breast cancer	TCGA-A2-A1FX	Whole exome	TCGA data portal	phs000178.v9.p8	0
Breast cancer	TCGA-A2-A1FZ	Whole exome	TCGA data portal	phs000178.v9.p8	0
Breast cancer	TCGA-A2-A1G0	Whole exome	TCGA data portal	phs000178.v9.p8	0
Breast cancer	TCGA-A2-A1G1	Whole exome	TCGA data portal	phs000178.v9.p8	0
Breast cancer	TCGA-A2-A1G4	Whole exome	TCGA data portal	phs000178.v9.p8	0
Breast cancer	TCGA-A2-A1G6	Whole exome	TCGA data portal	phs000178.v9.p8	0
Breast cancer	TCGA-A2-A259	Whole exome	TCGA data portal	phs000178.v9.p8	0
Breast cancer	TCGA-A2-A25A	Whole exome	TCGA data portal	phs000178.v9.p8	0.866667
Breast cancer	TCGA-A2-A25B	Whole exome	TCGA data portal	phs000178.v9.p8	0.933333
Breast cancer	TCGA-A2-A25C	Whole exome	TCGA data portal	phs000178.v9.p8	0
Breast cancer	TCGA-A2-A25D	Whole exome	TCGA data portal	phs000178.v9.p8	0
Breast cancer	TCGA-A2-A25E	Whole exome	TCGA data portal	phs000178.v9.p8	0
Breast cancer	TCGA-A2-A25F	Whole exome	TCGA data portal	phs000178.v9.p8	0
Breast cancer	TCGA-A2-A3KC	Whole exome	TCGA data portal	phs000178.v9.p8	0
Breast cancer	TCGA-A2-A3KD	Whole exome	TCGA data portal	phs000178.v9.p8	0
Breast cancer	TCGA-A2-A3XS	Whole exome	TCGA data portal	phs000178.v9.p8	0
Breast cancer	TCGA-A2-A3XT	Whole exome	TCGA data portal	phs000178.v9.p8	2.4
Breast cancer	TCGA-A2-A3XU	Whole exome	TCGA data portal	phs000178.v9.p8	0
Breast cancer	TCGA-A2-A3XV	Whole exome	TCGA data portal	phs000178.v9.p8	0
Breast cancer	TCGA-A2-A3XW	Whole exome	TCGA data portal	phs000178.v9.p8	0
Breast cancer	TCGA-A2-A3XX	Whole exome	TCGA data portal	phs000178.v9.p8	0
Breast cancer	TCGA-A2-A3XY	Whole exome	TCGA data portal	phs000178.v9.p8	0
Breast cancer	TCGA-A2-A3XZ	Whole exome	TCGA data portal	phs000178.v9.p8	0
Breast cancer	TCGA-A2-A3Y0	Whole exome	TCGA data portal	phs000178.v9.p8	2.66667
Breast cancer	TCGA-A2-A4RW	Whole exome	TCGA data portal	phs000178.v9.p8	0.833333
Breast cancer	TCGA-A2-A4RX	Whole exome	TCGA data portal	phs000178.v9.p8	0
Breast cancer	TCGA-A2-A4RY	Whole exome	TCGA data portal	phs000178.v9.p8	0
Breast cancer	TCGA-A2-A4S0	Whole exome	TCGA data portal	phs000178.v9.p8	0
Breast cancer	TCGA-A2-A4S1	Whole exome	TCGA data portal	phs000178.v9.p8	0
Breast cancer	TCGA-A2-A4S2	Whole exome	TCGA data portal	phs000178.v9.p8	0
Breast cancer	TCGA-A2-A4S3	Whole exome	TCGA data portal	phs000178.v9.p8	0
Breast cancer	TCGA-A7-A0CD	Whole exome	TCGA data portal	phs000178.v9.p8	0.4
Breast cancer	TCGA-A7-A0CE	Whole exome	TCGA data portal	phs000178.v9.p8	1.76667
Breast cancer	TCGA-A7-A0CG	Whole exome	TCGA data portal	phs000178.v9.p8	0
Breast cancer	TCGA-A7-A0CH	Whole exome	TCGA data portal	phs000178.v9.p8	0
Breast cancer	TCGA-A7-A0CJ	Whole exome	TCGA data portal	phs000178.v9.p8	0.633333
Breast cancer	TCGA-A7-A0D9	Whole exome	TCGA data portal	phs000178.v9.p8	0
Breast cancer	TCGA-A7-A0DA	Whole exome	TCGA data portal	phs000178.v9.p8	3.33333
Breast cancer	TCGA-A7-A0DB	Whole exome	TCGA data portal	phs000178.v9.p8	0
Breast cancer	TCGA-A7-A13D	Whole exome	TCGA data portal	phs000178.v9.p8	2.9
Breast cancer	TCGA-A7-A13E	Whole exome	TCGA data portal	phs000178.v9.p8	1.56667
Breast cancer	TCGA-A7-A13F	Whole exome	TCGA data portal	phs000178.v9.p8	0
Breast cancer	TCGA-A7-A13G	Whole exome	TCGA data portal	phs000178.v9.p8	0
Breast cancer	TCGA-A7-A13H	Whole exome	TCGA data portal	phs000178.v9.p8	0
Breast cancer	TCGA-A7-A26E	Whole exome	TCGA data portal	phs000178.v9.p8	0
Breast cancer	TCGA-A7-A26F	Whole exome	TCGA data portal	phs000178.v9.p8	0
Breast cancer	TCGA-A7-A26G	Whole exome	TCGA data portal	phs000178.v9.p8	0.266667
Breast cancer	TCGA-A7-A26H	Whole exome	TCGA data portal	phs000178.v9.p8	0
Breast cancer	TCGA-A7-A26I	Whole exome	TCGA data portal	phs000178.v9.p8	0
Breast cancer	TCGA-A7-A26J	Whole exome	TCGA data portal	phs000178.v9.p8	1.9
Breast cancer	TCGA-A7-A2KD	Whole exome	TCGA data portal	phs000178.v9.p8	0
Breast cancer	TCGA-A7-A3IY	Whole exome	TCGA data portal	phs000178.v9.p8	0.3
Breast cancer	TCGA-A7-A3IZ	Whole exome	TCGA data portal	phs000178.v9.p8	0
Breast cancer	TCGA-A7-A3J0	Whole exome	TCGA data portal	phs000178.v9.p8	0
Breast cancer	TCGA-A7-A3J1	Whole exome	TCGA data portal	phs000178.v9.p8	0
Breast cancer	TCGA-A7-A3RF	Whole exome	TCGA data portal	phs000178.v9.p8	0.366667
Breast cancer	TCGA-A7-A425	Whole exome	TCGA data portal	phs000178.v9.p8	0
Breast cancer	TCGA-A7-A426	Whole exome	TCGA data portal	phs000178.v9.p8	0
Breast cancer	TCGA-A7-A4SA	Whole exome	TCGA data portal	phs000178.v9.p8	1.3
Breast cancer	TCGA-A7-A4SB	Whole exome	TCGA data portal	phs000178.v9.p8	0
Breast cancer	TCGA-A7-A4SC	Whole exome	TCGA data portal	phs000178.v9.p8	0
Breast cancer	TCGA-A7-A4SD	Whole exome	TCGA data portal	phs000178.v9.p8	0.3
Breast cancer	TCGA-A7-A4SE	Whole exome	TCGA data portal	phs000178.v9.p8	2.33333
Breast cancer	TCGA-A7-A4SF	Whole exome	TCGA data portal	phs000178.v9.p8	0.433333
Breast cancer	TCGA-A7-A56D	Whole exome	TCGA data portal	phs000178.v9.p8	0
Breast cancer	TCGA-A7-A5ZV	Whole exome	TCGA data portal	phs000178.v9.p8	3.73333
Breast cancer	TCGA-A7-A5ZW	Whole exome	TCGA data portal	phs000178.v9.p8	0
Breast cancer	TCGA-A7-A5ZX	Whole exome	TCGA data portal	phs000178.v9.p8	0
Breast cancer	TCGA-A8-A06N	Whole exome	TCGA data portal	phs000178.v9.p8	0
Breast cancer	TCGA-A8-A06O	Whole exome	TCGA data portal	phs000178.v9.p8	0
Breast cancer	TCGA-A8-A06P	Whole exome	TCGA data portal	phs000178.v9.p8	0
Breast cancer	TCGA-A8-A06Q	Whole exome	TCGA data portal	phs000178.v9.p8	0
Breast cancer	TCGA-A8-A06R	Whole exome	TCGA data portal	phs000178.v9.p8	0
Breast cancer	TCGA-A8-A06T	Whole exome	TCGA data portal	phs000178.v9.p8	0
Breast cancer	TCGA-A8-A06U	Whole exome	TCGA data portal	phs000178.v9.p8	0
Breast cancer	TCGA-A8-A06X	Whole exome	TCGA data portal	phs000178.v9.p8	4.4
Breast cancer	TCGA-A8-A06Y	Whole exome	TCGA data portal	phs000178.v9.p8	0.233333
Breast cancer	TCGA-A8-A06Z	Whole exome	TCGA data portal	phs000178.v9.p8	1.1
Breast cancer	TCGA-A8-A075	Whole exome	TCGA data portal	phs000178.v9.p8	0.933333
Breast cancer	TCGA-A8-A076	Whole exome	TCGA data portal	phs000178.v9.p8	0.266667
Breast cancer	TCGA-A8-A079	Whole exome	TCGA data portal	phs000178.v9.p8	0.333333
Breast cancer	TCGA-A8-A07B	Whole exome	TCGA data portal	phs000178.v9.p8	0
Breast cancer	TCGA-A8-A07C	Whole exome	TCGA data portal	phs000178.v9.p8	2.8
Breast cancer	TCGA-A8-A07E	Whole exome	TCGA data portal	phs000178.v9.p8	0
Breast cancer	TCGA-A8-A07F	Whole exome	TCGA data portal	phs000178.v9.p8	0
Breast cancer	TCGA-A8-A07G	Whole exome	TCGA data portal	phs000178.v9.p8	1
Breast cancer	TCGA-A8-A07I	Whole exome	TCGA data portal	phs000178.v9.p8	0.366667
Breast cancer	TCGA-A8-A07J	Whole exome	TCGA data portal	phs000178.v9.p8	0
Breast cancer	TCGA-A8-A07L	Whole exome	TCGA data portal	phs000178.v9.p8	0.766667
Breast cancer	TCGA-A8-A07O	Whole exome	TCGA data portal	phs000178.v9.p8	0
Breast cancer	TCGA-A8-A07P	Whole exome	TCGA data portal	phs000178.v9.p8	0
Breast cancer	TCGA-A8-A07R	Whole exome	TCGA data portal	phs000178.v9.p8	7.66667
Breast cancer	TCGA-A8-A07U	Whole exome	TCGA data portal	phs000178.v9.p8	0
Breast cancer	TCGA-A8-A07W	Whole exome	TCGA data portal	phs000178.v9.p8	1.26667
Breast cancer	TCGA-A8-A07Z	Whole exome	TCGA data portal	phs000178.v9.p8	0
Breast cancer	TCGA-A8-A081	Whole exome	TCGA data portal	phs000178.v9.p8	0
Breast cancer	TCGA-A8-A082	Whole exome	TCGA data portal	phs000178.v9.p8	0
Breast cancer	TCGA-A8-A083	Whole exome	TCGA data portal	phs000178.v9.p8	0
Breast cancer	TCGA-A8-A084	Whole exome	TCGA data portal	phs000178.v9.p8	0
Breast cancer	TCGA-A8-A085	Whole exome	TCGA data portal	phs000178.v9.p8	1.83333
Breast cancer	TCGA-A8-A086	Whole exome	TCGA data portal	phs000178.v9.p8	0
Breast cancer	TCGA-A8-A08A	Whole exome	TCGA data portal	phs000178.v9.p8	0
Breast cancer	TCGA-A8-A08B	Whole exome	TCGA data portal	phs000178.v9.p8	0
Breast cancer	TCGA-A8-A08F	Whole exome	TCGA data portal	phs000178.v9.p8	0
Breast cancer	TCGA-A8-A08G	Whole exome	TCGA data portal	phs000178.v9.p8	0
Breast cancer	TCGA-A8-A08H	Whole exome	TCGA data portal	phs000178.v9.p8	0
Breast cancer	TCGA-A8-A08I	Whole exome	TCGA data portal	phs000178.v9.p8	0.433333
Breast cancer	TCGA-A8-A08J	Whole exome	TCGA data portal	phs000178.v9.p8	0
Breast cancer	TCGA-A8-A08L	Whole exome	TCGA data portal	phs000178.v9.p8	3.96667
Breast cancer	TCGA-A8-A08O	Whole exome	TCGA data portal	phs000178.v9.p8	0
Breast cancer	TCGA-A8-A08P	Whole exome	TCGA data portal	phs000178.v9.p8	0
Breast cancer	TCGA-A8-A08R	Whole exome	TCGA data portal	phs000178.v9.p8	4.26667
Breast cancer	TCGA-A8-A08S	Whole exome	TCGA data portal	phs000178.v9.p8	0
Breast cancer	TCGA-A8-A08T	Whole exome	TCGA data portal	phs000178.v9.p8	0
Breast cancer	TCGA-A8-A08X	Whole exome	TCGA data portal	phs000178.v9.p8	0
Breast cancer	TCGA-A8-A08Z	Whole exome	TCGA data portal	phs000178.v9.p8	0
Breast cancer	TCGA-A8-A090	Whole exome	TCGA data portal	phs000178.v9.p8	0
Breast cancer	TCGA-A8-A091	Whole exome	TCGA data portal	phs000178.v9.p8	0
Breast cancer	TCGA-A8-A092	Whole exome	TCGA data portal	phs000178.v9.p8	0
Breast cancer	TCGA-A8-A093	Whole exome	TCGA data portal	phs000178.v9.p8	0
Breast cancer	TCGA-A8-A094	Whole exome	TCGA data portal	phs000178.v9.p8	0
Breast cancer	TCGA-A8-A095	Whole exome	TCGA data portal	phs000178.v9.p8	0
Breast cancer	TCGA-A8-A096	Whole exome	TCGA data portal	phs000178.v9.p8	0
Breast cancer	TCGA-A8-A097	Whole exome	TCGA data portal	phs000178.v9.p8	1.3
Breast cancer	TCGA-A8-A099	Whole exome	TCGA data portal	phs000178.v9.p8	0
Breast cancer	TCGA-A8-A09A	Whole exome	TCGA data portal	phs000178.v9.p8	0.366667
Breast cancer	TCGA-A8-A09B	Whole exome	TCGA data portal	phs000178.v9.p8	0.2
Breast cancer	TCGA-A8-A09C	Whole exome	TCGA data portal	phs000178.v9.p8	0
Breast cancer	TCGA-A8-A09D	Whole exome	TCGA data portal	phs000178.v9.p8	0
Breast cancer	TCGA-A8-A09E	Whole exome	TCGA data portal	phs000178.v9.p8	0.266667
Breast cancer	TCGA-A8-A09G	Whole exome	TCGA data portal	phs000178.v9.p8	0
Breast cancer	TCGA-A8-A09I	Whole exome	TCGA data portal	phs000178.v9.p8	0
Breast cancer	TCGA-A8-A09K	Whole exome	TCGA data portal	phs000178.v9.p8	0
Breast cancer	TCGA-A8-A09M	Whole exome	TCGA data portal	phs000178.v9.p8	2.03333
Breast cancer	TCGA-A8-A09N	Whole exome	TCGA data portal	phs000178.v9.p8	0
Breast cancer	TCGA-A8-A09Q	Whole exome	TCGA data portal	phs000178.v9.p8	0
Breast cancer	TCGA-A8-A09R	Whole exome	TCGA data portal	phs000178.v9.p8	0
Breast cancer	TCGA-A8-A09T	Whole exome	TCGA data portal	phs000178.v9.p8	0
Breast cancer	TCGA-A8-A09V	Whole exome	TCGA data portal	phs000178.v9.p8	0.233333
Breast cancer	TCGA-A8-A09W	Whole exome	TCGA data portal	phs000178.v9.p8	0
Breast cancer	TCGA-A8-A09X	Whole exome	TCGA data portal	phs000178.v9.p8	0
Breast cancer	TCGA-A8-A09Z	Whole exome	TCGA data portal	phs000178.v9.p8	0
Breast cancer	TCGA-A8-A0A1	Whole exome	TCGA data portal	phs000178.v9.p8	0
Breast cancer	TCGA-A8-A0A2	Whole exome	TCGA data portal	phs000178.v9.p8	0
Breast cancer	TCGA-A8-A0A4	Whole exome	TCGA data portal	phs000178.v9.p8	0
Breast cancer	TCGA-A8-A0A6	Whole exome	TCGA data portal	phs000178.v9.p8	0
Breast cancer	TCGA-A8-A0A7	Whole exome	TCGA data portal	phs000178.v9.p8	0
Breast cancer	TCGA-A8-A0A9	Whole exome	TCGA data portal	phs000178.v9.p8	0
Breast cancer	TCGA-A8-A0AB	Whole exome	TCGA data portal	phs000178.v9.p8	0
Breast cancer	TCGA-A8-A0AD	Whole exome	TCGA data portal	phs000178.v9.p8	0
Breast cancer	TCGA-AC-A23C	Whole exome	TCGA data portal	phs000178.v9.p8	0
Breast cancer	TCGA-AC-A23E	Whole exome	TCGA data portal	phs000178.v9.p8	0
Breast cancer	TCGA-AC-A23G	Whole exome	TCGA data portal	phs000178.v9.p8	0
Breast cancer	TCGA-AC-A23H	Whole exome	TCGA data portal	phs000178.v9.p8	0
Breast cancer	TCGA-AC-A2B8	Whole exome	TCGA data portal	phs000178.v9.p8	0
Breast cancer	TCGA-AC-A2BK	Whole exome	TCGA data portal	phs000178.v9.p8	1.53333
Breast cancer	TCGA-AC-A2BM	Whole exome	TCGA data portal	phs000178.v9.p8	0.333333
Breast cancer	TCGA-AC-A2FB	Whole exome	TCGA data portal	phs000178.v9.p8	0
Breast cancer	TCGA-AC-A2FE	Whole exome	TCGA data portal	phs000178.v9.p8	0
Breast cancer	TCGA-AC-A2FF	Whole exome	TCGA data portal	phs000178.v9.p8	0.333333
Breast cancer	TCGA-AC-A2FG	Whole exome	TCGA data portal	phs000178.v9.p8	0
Breast cancer	TCGA-AC-A2FK	Whole exome	TCGA data portal	phs000178.v9.p8	0
Breast cancer	TCGA-AC-A2FM	Whole exome	TCGA data portal	phs000178.v9.p8	0
Breast cancer	TCGA-AC-A2FO	Whole exome	TCGA data portal	phs000178.v9.p8	0
Breast cancer	TCGA-AC-A2QH	Whole exome	TCGA data portal	phs000178.v9.p8	0.266667
Breast cancer	TCGA-AC-A2QI	Whole exome	TCGA data portal	phs000178.v9.p8	0
Breast cancer	TCGA-AC-A2QJ	Whole exome	TCGA data portal	phs000178.v9.p8	0
Breast cancer	TCGA-AC-A3BB	Whole exome	TCGA data portal	phs000178.v9.p8	0
Breast cancer	TCGA-AC-A3EH	Whole exome	TCGA data portal	phs000178.v9.p8	0
Breast cancer	TCGA-AC-A3HN	Whole exome	TCGA data portal	phs000178.v9.p8	0
Breast cancer	TCGA-AC-A3OD	Whole exome	TCGA data portal	phs000178.v9.p8	0
Breast cancer	TCGA-AC-A3QP	Whole exome	TCGA data portal	phs000178.v9.p8	0
Breast cancer	TCGA-AC-A3TM	Whole exome	TCGA data portal	phs000178.v9.p8	0.3
Breast cancer	TCGA-AC-A3TN	Whole exome	TCGA data portal	phs000178.v9.p8	0
Breast cancer	TCGA-AC-A3W5	Whole exome	TCGA data portal	phs000178.v9.p8	2.53333
Breast cancer	TCGA-AC-A3W6	Whole exome	TCGA data portal	phs000178.v9.p8	0
Breast cancer	TCGA-AC-A3W7	Whole exome	TCGA data portal	phs000178.v9.p8	0
Breast cancer	TCGA-AC-A3YI	Whole exome	TCGA data portal	phs000178.v9.p8	0
Breast cancer	TCGA-AC-A3YJ	Whole exome	TCGA data portal	phs000178.v9.p8	0
Breast cancer	TCGA-AC-A5EH	Whole exome	TCGA data portal	phs000178.v9.p8	3
Breast cancer	TCGA-AC-A5EI	Whole exome	TCGA data portal	phs000178.v9.p8	0
Breast cancer	TCGA-AC-A5XS	Whole exome	TCGA data portal	phs000178.v9.p8	0
Breast cancer	TCGA-AC-A5XU	Whole exome	TCGA data portal	phs000178.v9.p8	0
Breast cancer	TCGA-AC-A62X	Whole exome	TCGA data portal	phs000178.v9.p8	0
Breast cancer	TCGA-AC-A62Y	Whole exome	TCGA data portal	phs000178.v9.p8	0.433333
Breast cancer	TCGA-AN-A03X	Whole exome	TCGA data portal	phs000178.v9.p8	0
Breast cancer	TCGA-AN-A03Y	Whole exome	TCGA data portal	phs000178.v9.p8	0
Breast cancer	TCGA-AN-A041	Whole exome	TCGA data portal	phs000178.v9.p8	0.266667
Breast cancer	TCGA-AN-A046	Whole exome	TCGA data portal	phs000178.v9.p8	0
Breast cancer	TCGA-AN-A049	Whole exome	TCGA data portal	phs000178.v9.p8	0
Breast cancer	TCGA-AN-A04A	Whole exome	TCGA data portal	phs000178.v9.p8	0
Breast cancer	TCGA-AN-A04C	Whole exome	TCGA data portal	phs000178.v9.p8	0
Breast cancer	TCGA-AN-A04D	Whole exome	TCGA data portal	phs000178.v9.p8	1.9
Breast cancer	TCGA-AN-A0AJ	Whole exome	TCGA data portal	phs000178.v9.p8	0
Breast cancer	TCGA-AN-A0AK	Whole exome	TCGA data portal	phs000178.v9.p8	0
Breast cancer	TCGA-AN-A0AL	Whole exome	TCGA data portal	phs000178.v9.p8	0.766667
Breast cancer	TCGA-AN-A0AM	Whole exome	TCGA data portal	phs000178.v9.p8	0.2
Breast cancer	TCGA-AN-A0AR	Whole exome	TCGA data portal	phs000178.v9.p8	2.76667
Breast cancer	TCGA-AN-A0AS	Whole exome	TCGA data portal	phs000178.v9.p8	0.433333
Breast cancer	TCGA-AN-A0AT	Whole exome	TCGA data portal	phs000178.v9.p8	1.4
Breast cancer	TCGA-AN-A0FD	Whole exome	TCGA data portal	phs000178.v9.p8	0.7
Breast cancer	TCGA-AN-A0FF	Whole exome	TCGA data portal	phs000178.v9.p8	0
Breast cancer	TCGA-AN-A0FJ	Whole exome	TCGA data portal	phs000178.v9.p8	0.233333
Breast cancer	TCGA-AN-A0FK	Whole exome	TCGA data portal	phs000178.v9.p8	0
Breast cancer	TCGA-AN-A0FL	Whole exome	TCGA data portal	phs000178.v9.p8	2
Breast cancer	TCGA-AN-A0FN	Whole exome	TCGA data portal	phs000178.v9.p8	0
Breast cancer	TCGA-AN-A0FS	Whole exome	TCGA data portal	phs000178.v9.p8	0
Breast cancer	TCGA-AN-A0FT	Whole exome	TCGA data portal	phs000178.v9.p8	0
Breast cancer	TCGA-AN-A0FV	Whole exome	TCGA data portal	phs000178.v9.p8	0
Breast cancer	TCGA-AN-A0FW	Whole exome	TCGA data portal	phs000178.v9.p8	0.766667
Breast cancer	TCGA-AN-A0FX	Whole exome	TCGA data portal	phs000178.v9.p8	1.46667
Breast cancer	TCGA-AN-A0FY	Whole exome	TCGA data portal	phs000178.v9.p8	0
Breast cancer	TCGA-AN-A0FZ	Whole exome	TCGA data portal	phs000178.v9.p8	0
Breast cancer	TCGA-AN-A0G0	Whole exome	TCGA data portal	phs000178.v9.p8	0
Breast cancer	TCGA-AN-A0XL	Whole exome	TCGA data portal	phs000178.v9.p8	0
Breast cancer	TCGA-AN-A0XN	Whole exome	TCGA data portal	phs000178.v9.p8	2.16667
Breast cancer	TCGA-AN-A0XO	Whole exome	TCGA data portal	phs000178.v9.p8	0
Breast cancer	TCGA-AN-A0XP	Whole exome	TCGA data portal	phs000178.v9.p8	0
Breast cancer	TCGA-AN-A0XR	Whole exome	TCGA data portal	phs000178.v9.p8	0.433333
Breast cancer	TCGA-AN-A0XS	Whole exome	TCGA data portal	phs000178.v9.p8	0
Breast cancer	TCGA-AN-A0XT	Whole exome	TCGA data portal	phs000178.v9.p8	0
Breast cancer	TCGA-AN-A0XU	Whole exome	TCGA data portal	phs000178.v9.p8	1.56667
Breast cancer	TCGA-AN-A0XV	Whole exome	TCGA data portal	phs000178.v9.p8	0
Breast cancer	TCGA-AN-A0XW	Whole exome	TCGA data portal	phs000178.v9.p8	0
Breast cancer	TCGA-AO-A03L	Whole exome	TCGA data portal	phs000178.v9.p8	0
Breast cancer	TCGA-AO-A03M	Whole exome	TCGA data portal	phs000178.v9.p8	0
Breast cancer	TCGA-AO-A03N	Whole exome	TCGA data portal	phs000178.v9.p8	0
Breast cancer	TCGA-AO-A03O	Whole exome	TCGA data portal	phs000178.v9.p8	0.9
Breast cancer	TCGA-AO-A03P	Whole exome	TCGA data portal	phs000178.v9.p8	0
Breast cancer	TCGA-AO-A03R	Whole exome	TCGA data portal	phs000178.v9.p8	0
Breast cancer	TCGA-AO-A03T	Whole exome	TCGA data portal	phs000178.v9.p8	0
Breast cancer	TCGA-AO-A03U	Whole exome	TCGA data portal	phs000178.v9.p8	0
Breast cancer	TCGA-AO-A03V	Whole exome	TCGA data portal	phs000178.v9.p8	0
Breast cancer	TCGA-AO-A0J2	Whole exome	TCGA data portal	phs000178.v9.p8	1.06667
Breast cancer	TCGA-AO-A0J3	Whole exome	TCGA data portal	phs000178.v9.p8	0
Breast cancer	TCGA-AO-A0J4	Whole exome	TCGA data portal	phs000178.v9.p8	0.966667
Breast cancer	TCGA-AO-A0J5	Whole exome	TCGA data portal	phs000178.v9.p8	0.2
Breast cancer	TCGA-AO-A0J6	Whole exome	TCGA data portal	phs000178.v9.p8	2.3
Breast cancer	TCGA-AO-A0J7	Whole exome	TCGA data portal	phs000178.v9.p8	0
Breast cancer	TCGA-AO-A0J8	Whole exome	TCGA data portal	phs000178.v9.p8	0
Breast cancer	TCGA-AO-A0J9	Whole exome	TCGA data portal	phs000178.v9.p8	0
Breast cancer	TCGA-AO-A0JA	Whole exome	TCGA data portal	phs000178.v9.p8	0
Breast cancer	TCGA-AO-A0JB	Whole exome	TCGA data portal	phs000178.v9.p8	0
Breast cancer	TCGA-AO-A0JC	Whole exome	TCGA data portal	phs000178.v9.p8	0.266667
Breast cancer	TCGA-AO-A0JD	Whole exome	TCGA data portal	phs000178.v9.p8	1.6
Breast cancer	TCGA-AO-A0JE	Whole exome	TCGA data portal	phs000178.v9.p8	0.2
Breast cancer	TCGA-AO-A0JF	Whole exome	TCGA data portal	phs000178.v9.p8	0
Breast cancer	TCGA-AO-A0JG	Whole exome	TCGA data portal	phs000178.v9.p8	0.3
Breast cancer	TCGA-AO-A0JI	Whole exome	TCGA data portal	phs000178.v9.p8	0
Breast cancer	TCGA-AO-A0JJ	Whole exome	TCGA data portal	phs000178.v9.p8	0
Breast cancer	TCGA-AO-A0JL	Whole exome	TCGA data portal	phs000178.v9.p8	0
Breast cancer	TCGA-AO-A0JM	Whole exome	TCGA data portal	phs000178.v9.p8	0
Breast cancer	TCGA-AO-A124	Whole exome	TCGA data portal	phs000178.v9.p8	1.26667
Breast cancer	TCGA-AO-A125	Whole exome	TCGA data portal	phs000178.v9.p8	0
Breast cancer	TCGA-AO-A126	Whole exome	TCGA data portal	phs000178.v9.p8	0
Breast cancer	TCGA-AO-A128	Whole exome	TCGA data portal	phs000178.v9.p8	0
Breast cancer	TCGA-AO-A129	Whole exome	TCGA data portal	phs000178.v9.p8	0.866667
Breast cancer	TCGA-AO-A12A	Whole exome	TCGA data portal	phs000178.v9.p8	0
Breast cancer	TCGA-AO-A12B	Whole exome	TCGA data portal	phs000178.v9.p8	0
Breast cancer	TCGA-AO-A12D	Whole exome	TCGA data portal	phs000178.v9.p8	0
Breast cancer	TCGA-AO-A12E	Whole exome	TCGA data portal	phs000178.v9.p8	0
Breast cancer	TCGA-AO-A12F	Whole exome	TCGA data portal	phs000178.v9.p8	0
Breast cancer	TCGA-AO-A12G	Whole exome	TCGA data portal	phs000178.v9.p8	0
Breast cancer	TCGA-AO-A12H	Whole exome	TCGA data portal	phs000178.v9.p8	0
Breast cancer	TCGA-AO-A1KO	Whole exome	TCGA data portal	phs000178.v9.p8	0
Breast cancer	TCGA-AO-A1KP	Whole exome	TCGA data portal	phs000178.v9.p8	0
Breast cancer	TCGA-AO-A1KR	Whole exome	TCGA data portal	phs000178.v9.p8	0.233333
Breast cancer	TCGA-AO-A1KS	Whole exome	TCGA data portal	phs000178.v9.p8	0
Breast cancer	TCGA-AO-A1KT	Whole exome	TCGA data portal	phs000178.v9.p8	0.2
Breast cancer	TCGA-AQ-A04H	Whole exome	TCGA data portal	phs000178.v9.p8	0
Breast cancer	TCGA-AQ-A04J	Whole exome	TCGA data portal	phs000178.v9.p8	0.533333
Breast cancer	TCGA-AQ-A04L	Whole exome	TCGA data portal	phs000178.v9.p8	0
Breast cancer	TCGA-AQ-A0Y5	Whole exome	TCGA data portal	phs000178.v9.p8	0
Breast cancer	TCGA-AQ-A1H2	Whole exome	TCGA data portal	phs000178.v9.p8	0
Breast cancer	TCGA-AQ-A1H3	Whole exome	TCGA data portal	phs000178.v9.p8	0
Breast cancer	TCGA-AQ-A54N	Whole exome	TCGA data portal	phs000178.v9.p8	0
Breast cancer	TCGA-AQ-A54O	Whole exome	TCGA data portal	phs000178.v9.p8	0
Breast cancer	TCGA-AR-A0TP	Whole exome	TCGA data portal	phs000178.v9.p8	1.26667
Breast cancer	TCGA-AR-A0TQ	Whole exome	TCGA data portal	phs000178.v9.p8	0
Breast cancer	TCGA-AR-A0TR	Whole exome	TCGA data portal	phs000178.v9.p8	0
Breast cancer	TCGA-AR-A0TS	Whole exome	TCGA data portal	phs000178.v9.p8	0
Breast cancer	TCGA-AR-A0TT	Whole exome	TCGA data portal	phs000178.v9.p8	0
Breast cancer	TCGA-AR-A0TU	Whole exome	TCGA data portal	phs000178.v9.p8	0.733333
Breast cancer	TCGA-AR-A0TV	Whole exome	TCGA data portal	phs000178.v9.p8	0
Breast cancer	TCGA-AR-A0TW	Whole exome	TCGA data portal	phs000178.v9.p8	0
Breast cancer	TCGA-AR-A0TX	Whole exome	TCGA data portal	phs000178.v9.p8	0
Breast cancer	TCGA-AR-A0TY	Whole exome	TCGA data portal	phs000178.v9.p8	0
Breast cancer	TCGA-AR-A0TZ	Whole exome	TCGA data portal	phs000178.v9.p8	0
Breast cancer	TCGA-AR-A0U0	Whole exome	TCGA data portal	phs000178.v9.p8	0
Breast cancer	TCGA-AR-A0U1	Whole exome	TCGA data portal	phs000178.v9.p8	2.16667
Breast cancer	TCGA-AR-A0U2	Whole exome	TCGA data portal	phs000178.v9.p8	0
Breast cancer	TCGA-AR-A0U3	Whole exome	TCGA data portal	phs000178.v9.p8	0
Breast cancer	TCGA-AR-A0U4	Whole exome	TCGA data portal	phs000178.v9.p8	3
Breast cancer	TCGA-AR-A1AH	Whole exome	TCGA data portal	phs000178.v9.p8	0
Breast cancer	TCGA-AR-A1AI	Whole exome	TCGA data portal	phs000178.v9.p8	0
Breast cancer	TCGA-AR-A1AJ	Whole exome	TCGA data portal	phs000178.v9.p8	0
Breast cancer	TCGA-AR-A1AK	Whole exome	TCGA data portal	phs000178.v9.p8	0
Breast cancer	TCGA-AR-A1AL	Whole exome	TCGA data portal	phs000178.v9.p8	0
Breast cancer	TCGA-AR-A1AM	Whole exome	TCGA data portal	phs000178.v9.p8	0
Breast cancer	TCGA-AR-A1AN	Whole exome	TCGA data portal	phs000178.v9.p8	0
Breast cancer	TCGA-AR-A1AO	Whole exome	TCGA data portal	phs000178.v9.p8	0
Breast cancer	TCGA-AR-A1AP	Whole exome	TCGA data portal	phs000178.v9.p8	0
Breast cancer	TCGA-AR-A1AQ	Whole exome	TCGA data portal	phs000178.v9.p8	0.5
Breast cancer	TCGA-AR-A1AR	Whole exome	TCGA data portal	phs000178.v9.p8	0
Breast cancer	TCGA-AR-A1AS	Whole exome	TCGA data portal	phs000178.v9.p8	0
Breast cancer	TCGA-AR-A1AT	Whole exome	TCGA data portal	phs000178.v9.p8	0
Breast cancer	TCGA-AR-A1AU	Whole exome	TCGA data portal	phs000178.v9.p8	0
Breast cancer	TCGA-AR-A1AV	Whole exome	TCGA data portal	phs000178.v9.p8	0
Breast cancer	TCGA-AR-A1AW	Whole exome	TCGA data portal	phs000178.v9.p8	0
Breast cancer	TCGA-AR-A1AX	Whole exome	TCGA data portal	phs000178.v9.p8	0
Breast cancer	TCGA-AR-A1AY	Whole exome	TCGA data portal	phs000178.v9.p8	0
Breast cancer	TCGA-AR-A24H	Whole exome	TCGA data portal	phs000178.v9.p8	3.03333
Breast cancer	TCGA-AR-A24K	Whole exome	TCGA data portal	phs000178.v9.p8	0
Breast cancer	TCGA-AR-A24L	Whole exome	TCGA data portal	phs000178.v9.p8	1.36667
Breast cancer	TCGA-AR-A24M	Whole exome	TCGA data portal	phs000178.v9.p8	0
Breast cancer	TCGA-AR-A24N	Whole exome	TCGA data portal	phs000178.v9.p8	0
Breast cancer	TCGA-AR-A24O	Whole exome	TCGA data portal	phs000178.v9.p8	0
Breast cancer	TCGA-AR-A24P	Whole exome	TCGA data portal	phs000178.v9.p8	0
Breast cancer	TCGA-AR-A24Q	Whole exome	TCGA data portal	phs000178.v9.p8	2.9
Breast cancer	TCGA-AR-A24R	Whole exome	TCGA data portal	phs000178.v9.p8	0
Breast cancer	TCGA-AR-A24S	Whole exome	TCGA data portal	phs000178.v9.p8	0.233333
Breast cancer	TCGA-AR-A24T	Whole exome	TCGA data portal	phs000178.v9.p8	0
Breast cancer	TCGA-AR-A24U	Whole exome	TCGA data portal	phs000178.v9.p8	0
Breast cancer	TCGA-AR-A24V	Whole exome	TCGA data portal	phs000178.v9.p8	0
Breast cancer	TCGA-AR-A24W	Whole exome	TCGA data portal	phs000178.v9.p8	0
Breast cancer	TCGA-AR-A24X	Whole exome	TCGA data portal	phs000178.v9.p8	0
Breast cancer	TCGA-AR-A24Z	Whole exome	TCGA data portal	phs000178.v9.p8	0.4
Breast cancer	TCGA-AR-A250	Whole exome	TCGA data portal	phs000178.v9.p8	0
Breast cancer	TCGA-AR-A251	Whole exome	TCGA data portal	phs000178.v9.p8	4.46667
Breast cancer	TCGA-AR-A252	Whole exome	TCGA data portal	phs000178.v9.p8	0
Breast cancer	TCGA-AR-A254	Whole exome	TCGA data portal	phs000178.v9.p8	0
Breast cancer	TCGA-AR-A255	Whole exome	TCGA data portal	phs000178.v9.p8	0
Breast cancer	TCGA-AR-A256	Whole exome	TCGA data portal	phs000178.v9.p8	3.8
Breast cancer	TCGA-AR-A2LE	Whole exome	TCGA data portal	phs000178.v9.p8	0
Breast cancer	TCGA-AR-A2LH	Whole exome	TCGA data portal	phs000178.v9.p8	0
Breast cancer	TCGA-AR-A2LJ	Whole exome	TCGA data portal	phs000178.v9.p8	0
Breast cancer	TCGA-AR-A2LK	Whole exome	TCGA data portal	phs000178.v9.p8	0
Breast cancer	TCGA-AR-A2LL	Whole exome	TCGA data portal	phs000178.v9.p8	0.2
Breast cancer	TCGA-AR-A2LM	Whole exome	TCGA data portal	phs000178.v9.p8	0.333333
Breast cancer	TCGA-AR-A2LN	Whole exome	TCGA data portal	phs000178.v9.p8	0
Breast cancer	TCGA-AR-A2LO	Whole exome	TCGA data portal	phs000178.v9.p8	0
Breast cancer	TCGA-AR-A2LQ	Whole exome	TCGA data portal	phs000178.v9.p8	0
Breast cancer	TCGA-AR-A2LR	Whole exome	TCGA data portal	phs000178.v9.p8	0.3
Breast cancer	TCGA-AR-A5QM	Whole exome	TCGA data portal	phs000178.v9.p8	0.2
Breast cancer	TCGA-AR-A5QN	Whole exome	TCGA data portal	phs000178.v9.p8	0
Breast cancer	TCGA-AR-A5QP	Whole exome	TCGA data portal	phs000178.v9.p8	0
Breast cancer	TCGA-AR-A5QQ	Whole exome	TCGA data portal	phs000178.v9.p8	0.733333
Breast cancer	TCGA-B6-A0I1	Whole exome	TCGA data portal	phs000178.v9.p8	0
Breast cancer	TCGA-B6-A0I2	Whole exome	TCGA data portal	phs000178.v9.p8	0.233333
Breast cancer	TCGA-B6-A0I5	Whole exome	TCGA data portal	phs000178.v9.p8	0
Breast cancer	TCGA-B6-A0I6	Whole exome	TCGA data portal	phs000178.v9.p8	1.86667
Breast cancer	TCGA-B6-A0I8	Whole exome	TCGA data portal	phs000178.v9.p8	2.13333
Breast cancer	TCGA-B6-A0I9	Whole exome	TCGA data portal	phs000178.v9.p8	0
Breast cancer	TCGA-B6-A0IA	Whole exome	TCGA data portal	phs000178.v9.p8	0
Breast cancer	TCGA-B6-A0IB	Whole exome	TCGA data portal	phs000178.v9.p8	0
Breast cancer	TCGA-B6-A0IC	Whole exome	TCGA data portal	phs000178.v9.p8	0
Breast cancer	TCGA-B6-A0IE	Whole exome	TCGA data portal	phs000178.v9.p8	0
Breast cancer	TCGA-B6-A0IG	Whole exome	TCGA data portal	phs000178.v9.p8	0
Breast cancer	TCGA-B6-A0IH	Whole exome	TCGA data portal	phs000178.v9.p8	0
Breast cancer	TCGA-B6-A0IJ	Whole exome	TCGA data portal	phs000178.v9.p8	2.56667
Breast cancer	TCGA-B6-A0IK	Whole exome	TCGA data portal	phs000178.v9.p8	0
Breast cancer	TCGA-B6-A0IM	Whole exome	TCGA data portal	phs000178.v9.p8	0.433333
Breast cancer	TCGA-B6-A0IN	Whole exome	TCGA data portal	phs000178.v9.p8	0
Breast cancer	TCGA-B6-A0IO	Whole exome	TCGA data portal	phs000178.v9.p8	0
Breast cancer	TCGA-B6-A0IP	Whole exome	TCGA data portal	phs000178.v9.p8	0
Breast cancer	TCGA-B6-A0IQ	Whole exome	TCGA data portal	phs000178.v9.p8	0
Breast cancer	TCGA-B6-A0RE	Whole exome	TCGA data portal	phs000178.v9.p8	0.933333
Breast cancer	TCGA-B6-A0RG	Whole exome	TCGA data portal	phs000178.v9.p8	1.13333
Breast cancer	TCGA-B6-A0RH	Whole exome	TCGA data portal	phs000178.v9.p8	0
Breast cancer	TCGA-B6-A0RI	Whole exome	TCGA data portal	phs000178.v9.p8	0
Breast cancer	TCGA-B6-A0RL	Whole exome	TCGA data portal	phs000178.v9.p8	0
Breast cancer	TCGA-B6-A0RM	Whole exome	TCGA data portal	phs000178.v9.p8	0
Breast cancer	TCGA-B6-A0RN	Whole exome	TCGA data portal	phs000178.v9.p8	0
Breast cancer	TCGA-B6-A0RO	Whole exome	TCGA data portal	phs000178.v9.p8	0
Breast cancer	TCGA-B6-A0RP	Whole exome	TCGA data portal	phs000178.v9.p8	0
Breast cancer	TCGA-B6-A0RQ	Whole exome	TCGA data portal	phs000178.v9.p8	0
Breast cancer	TCGA-B6-A0RS	Whole exome	TCGA data portal	phs000178.v9.p8	2.7
Breast cancer	TCGA-B6-A0RT	Whole exome	TCGA data portal	phs000178.v9.p8	0
Breast cancer	TCGA-B6-A0RU	Whole exome	TCGA data portal	phs000178.v9.p8	0
Breast cancer	TCGA-B6-A0RV	Whole exome	TCGA data portal	phs000178.v9.p8	0
Breast cancer	TCGA-B6-A0WS	Whole exome	TCGA data portal	phs000178.v9.p8	0
Breast cancer	TCGA-B6-A0WT	Whole exome	TCGA data portal	phs000178.v9.p8	0
Breast cancer	TCGA-B6-A0WV	Whole exome	TCGA data portal	phs000178.v9.p8	0
Breast cancer	TCGA-B6-A0WW	Whole exome	TCGA data portal	phs000178.v9.p8	0
Breast cancer	TCGA-B6-A0WX	Whole exome	TCGA data portal	phs000178.v9.p8	0
Breast cancer	TCGA-B6-A0WY	Whole exome	TCGA data portal	phs000178.v9.p8	0
Breast cancer	TCGA-B6-A0WZ	Whole exome	TCGA data portal	phs000178.v9.p8	0
Breast cancer	TCGA-B6-A0X0	Whole exome	TCGA data portal	phs000178.v9.p8	0
Breast cancer	TCGA-B6-A0X1	Whole exome	TCGA data portal	phs000178.v9.p8	0.566667
Breast cancer	TCGA-B6-A0X4	Whole exome	TCGA data portal	phs000178.v9.p8	0
Breast cancer	TCGA-B6-A0X5	Whole exome	TCGA data portal	phs000178.v9.p8	0
Breast cancer	TCGA-B6-A0X7	Whole exome	TCGA data portal	phs000178.v9.p8	0
Breast cancer	TCGA-B6-A1KC	Whole exome	TCGA data portal	phs000178.v9.p8	0
Breast cancer	TCGA-B6-A1KF	Whole exome	TCGA data portal	phs000178.v9.p8	0
Breast cancer	TCGA-B6-A1KI	Whole exome	TCGA data portal	phs000178.v9.p8	0
Breast cancer	TCGA-B6-A1KN	Whole exome	TCGA data portal	phs000178.v9.p8	0
Breast cancer	TCGA-B6-A2IU	Whole exome	TCGA data portal	phs000178.v9.p8	0
Breast cancer	TCGA-B6-A3ZX	Whole exome	TCGA data portal	phs000178.v9.p8	0.466667
Breast cancer	TCGA-B6-A400	Whole exome	TCGA data portal	phs000178.v9.p8	2.76667
Breast cancer	TCGA-B6-A401	Whole exome	TCGA data portal	phs000178.v9.p8	0
Breast cancer	TCGA-B6-A402	Whole exome	TCGA data portal	phs000178.v9.p8	0
Breast cancer	TCGA-B6-A408	Whole exome	TCGA data portal	phs000178.v9.p8	0
Breast cancer	TCGA-B6-A409	Whole exome	TCGA data portal	phs000178.v9.p8	0
Breast cancer	TCGA-B6-A40B	Whole exome	TCGA data portal	phs000178.v9.p8	0.433333
Breast cancer	TCGA-B6-A40C	Whole exome	TCGA data portal	phs000178.v9.p8	0
Breast cancer	TCGA-BH-A0AU	Whole exome	TCGA data portal	phs000178.v9.p8	0
Breast cancer	TCGA-BH-A0AV	Whole exome	TCGA data portal	phs000178.v9.p8	0.366667
Breast cancer	TCGA-BH-A0AW	Whole exome	TCGA data portal	phs000178.v9.p8	0.3
Breast cancer	TCGA-BH-A0AY	Whole exome	TCGA data portal	phs000178.v9.p8	0
Breast cancer	TCGA-BH-A0AZ	Whole exome	TCGA data portal	phs000178.v9.p8	0.633333
Breast cancer	TCGA-BH-A0B0	Whole exome	TCGA data portal	phs000178.v9.p8	0
Breast cancer	TCGA-BH-A0B1	Whole exome	TCGA data portal	phs000178.v9.p8	0
Breast cancer	TCGA-BH-A0B3	Whole exome	TCGA data portal	phs000178.v9.p8	0
Breast cancer	TCGA-BH-A0B4	Whole exome	TCGA data portal	phs000178.v9.p8	0.5
Breast cancer	TCGA-BH-A0B5	Whole exome	TCGA data portal	phs000178.v9.p8	0
Breast cancer	TCGA-BH-A0B6	Whole exome	TCGA data portal	phs000178.v9.p8	0
Breast cancer	TCGA-BH-A0B7	Whole exome	TCGA data portal	phs000178.v9.p8	0
Breast cancer	TCGA-BH-A0B8	Whole exome	TCGA data portal	phs000178.v9.p8	0
Breast cancer	TCGA-BH-A0B9	Whole exome	TCGA data portal	phs000178.v9.p8	0
Breast cancer	TCGA-BH-A0BA	Whole exome	TCGA data portal	phs000178.v9.p8	0
Breast cancer	TCGA-BH-A0BC	Whole exome	TCGA data portal	phs000178.v9.p8	0
Breast cancer	TCGA-BH-A0BD	Whole exome	TCGA data portal	phs000178.v9.p8	0
Breast cancer	TCGA-BH-A0BF	Whole exome	TCGA data portal	phs000178.v9.p8	0.266667
Breast cancer	TCGA-BH-A0BG	Whole exome	TCGA data portal	phs000178.v9.p8	0
Breast cancer	TCGA-BH-A0BJ	Whole exome	TCGA data portal	phs000178.v9.p8	0
Breast cancer	TCGA-BH-A0BL	Whole exome	TCGA data portal	phs000178.v9.p8	0
Breast cancer	TCGA-BH-A0BM	Whole exome	TCGA data portal	phs000178.v9.p8	0
Breast cancer	TCGA-BH-A0BO	Whole exome	TCGA data portal	phs000178.v9.p8	0
Breast cancer	TCGA-BH-A0BP	Whole exome	TCGA data portal	phs000178.v9.p8	1.3
Breast cancer	TCGA-BH-A0BQ	Whole exome	TCGA data portal	phs000178.v9.p8	0.233333
Breast cancer	TCGA-BH-A0BR	Whole exome	TCGA data portal	phs000178.v9.p8	0
Breast cancer	TCGA-BH-A0BS	Whole exome	TCGA data portal	phs000178.v9.p8	0
Breast cancer	TCGA-BH-A0BT	Whole exome	TCGA data portal	phs000178.v9.p8	0
Breast cancer	TCGA-BH-A0BV	Whole exome	TCGA data portal	phs000178.v9.p8	0
Breast cancer	TCGA-BH-A0BW	Whole exome	TCGA data portal	phs000178.v9.p8	0.9
Breast cancer	TCGA-BH-A0BZ	Whole exome	TCGA data portal	phs000178.v9.p8	6.1
Breast cancer	TCGA-BH-A0C0	Whole exome	TCGA data portal	phs000178.v9.p8	0.866667
Breast cancer	TCGA-BH-A0C1	Whole exome	TCGA data portal	phs000178.v9.p8	0
Breast cancer	TCGA-BH-A0C3	Whole exome	TCGA data portal	phs000178.v9.p8	0
Breast cancer	TCGA-BH-A0C7	Whole exome	TCGA data portal	phs000178.v9.p8	0
Breast cancer	TCGA-BH-A0DD	Whole exome	TCGA data portal	phs000178.v9.p8	0
Breast cancer	TCGA-BH-A0DE	Whole exome	TCGA data portal	phs000178.v9.p8	0
Breast cancer	TCGA-BH-A0DG	Whole exome	TCGA data portal	phs000178.v9.p8	0
Breast cancer	TCGA-BH-A0DH	Whole exome	TCGA data portal	phs000178.v9.p8	0
Breast cancer	TCGA-BH-A0DI	Whole exome	TCGA data portal	phs000178.v9.p8	0
Breast cancer	TCGA-BH-A0DK	Whole exome	TCGA data portal	phs000178.v9.p8	0.4
Breast cancer	TCGA-BH-A0DL	Whole exome	TCGA data portal	phs000178.v9.p8	0
Breast cancer	TCGA-BH-A0DO	Whole exome	TCGA data portal	phs000178.v9.p8	0
Breast cancer	TCGA-BH-A0DP	Whole exome	TCGA data portal	phs000178.v9.p8	0
Breast cancer	TCGA-BH-A0DQ	Whole exome	TCGA data portal	phs000178.v9.p8	0
Breast cancer	TCGA-BH-A0DS	Whole exome	TCGA data portal	phs000178.v9.p8	0
Breast cancer	TCGA-BH-A0DT	Whole exome	TCGA data portal	phs000178.v9.p8	0
Breast cancer	TCGA-BH-A0DV	Whole exome	TCGA data portal	phs000178.v9.p8	0
Breast cancer	TCGA-BH-A0DX	Whole exome	TCGA data portal	phs000178.v9.p8	0
Breast cancer	TCGA-BH-A0DZ	Whole exome	TCGA data portal	phs000178.v9.p8	0
Breast cancer	TCGA-BH-A0E0	Whole exome	TCGA data portal	phs000178.v9.p8	0
Breast cancer	TCGA-BH-A0E1	Whole exome	TCGA data portal	phs000178.v9.p8	0
Breast cancer	TCGA-BH-A0E2	Whole exome	TCGA data portal	phs000178.v9.p8	0
Breast cancer	TCGA-BH-A0E6	Whole exome	TCGA data portal	phs000178.v9.p8	0.366667
Breast cancer	TCGA-BH-A0E7	Whole exome	TCGA data portal	phs000178.v9.p8	0
Breast cancer	TCGA-BH-A0E9	Whole exome	TCGA data portal	phs000178.v9.p8	0
Breast cancer	TCGA-BH-A0EA	Whole exome	TCGA data portal	phs000178.v9.p8	0
Breast cancer	TCGA-BH-A0EB	Whole exome	TCGA data portal	phs000178.v9.p8	0.466667
Breast cancer	TCGA-BH-A0EE	Whole exome	TCGA data portal	phs000178.v9.p8	0
Breast cancer	TCGA-BH-A0EI	Whole exome	TCGA data portal	phs000178.v9.p8	0
Breast cancer	TCGA-BH-A0GY	Whole exome	TCGA data portal	phs000178.v9.p8	0
Breast cancer	TCGA-BH-A0GZ	Whole exome	TCGA data portal	phs000178.v9.p8	0.4
Breast cancer	TCGA-BH-A0H0	Whole exome	TCGA data portal	phs000178.v9.p8	0
Breast cancer	TCGA-BH-A0H3	Whole exome	TCGA data portal	phs000178.v9.p8	0
Breast cancer	TCGA-BH-A0H5	Whole exome	TCGA data portal	phs000178.v9.p8	0
Breast cancer	TCGA-BH-A0H6	Whole exome	TCGA data portal	phs000178.v9.p8	0
Breast cancer	TCGA-BH-A0H7	Whole exome	TCGA data portal	phs000178.v9.p8	0
Breast cancer	TCGA-BH-A0H9	Whole exome	TCGA data portal	phs000178.v9.p8	0
Breast cancer	TCGA-BH-A0HA	Whole exome	TCGA data portal	phs000178.v9.p8	2.63333
Breast cancer	TCGA-BH-A0HB	Whole exome	TCGA data portal	phs000178.v9.p8	0
Breast cancer	TCGA-BH-A0HF	Whole exome	TCGA data portal	phs000178.v9.p8	0
Breast cancer	TCGA-BH-A0HI	Whole exome	TCGA data portal	phs000178.v9.p8	0
Breast cancer	TCGA-BH-A0HK	Whole exome	TCGA data portal	phs000178.v9.p8	0
Breast cancer	TCGA-BH-A0HL	Whole exome	TCGA data portal	phs000178.v9.p8	0
Breast cancer	TCGA-BH-A0HN	Whole exome	TCGA data portal	phs000178.v9.p8	0
Breast cancer	TCGA-BH-A0HO	Whole exome	TCGA data portal	phs000178.v9.p8	0
Breast cancer	TCGA-BH-A0HP	Whole exome	TCGA data portal	phs000178.v9.p8	0
Breast cancer	TCGA-BH-A0HQ	Whole exome	TCGA data portal	phs000178.v9.p8	0
Breast cancer	TCGA-BH-A0HU	Whole exome	TCGA data portal	phs000178.v9.p8	0
Breast cancer	TCGA-BH-A0HW	Whole exome	TCGA data portal	phs000178.v9.p8	0
Breast cancer	TCGA-BH-A0HX	Whole exome	TCGA data portal	phs000178.v9.p8	1.06667
Breast cancer	TCGA-BH-A0HY	Whole exome	TCGA data portal	phs000178.v9.p8	0
Breast cancer	TCGA-BH-A0RX	Whole exome	TCGA data portal	phs000178.v9.p8	0
Breast cancer	TCGA-BH-A0W3	Whole exome	TCGA data portal	phs000178.v9.p8	0
Breast cancer	TCGA-BH-A0W4	Whole exome	TCGA data portal	phs000178.v9.p8	0
Breast cancer	TCGA-BH-A0W5	Whole exome	TCGA data portal	phs000178.v9.p8	0
Breast cancer	TCGA-BH-A0W7	Whole exome	TCGA data portal	phs000178.v9.p8	0
Breast cancer	TCGA-BH-A0WA	Whole exome	TCGA data portal	phs000178.v9.p8	0.833333
Breast cancer	TCGA-BH-A18F	Whole exome	TCGA data portal	phs000178.v9.p8	0
Breast cancer	TCGA-BH-A18G	Whole exome	TCGA data portal	phs000178.v9.p8	0
Breast cancer	TCGA-BH-A18H	Whole exome	TCGA data portal	phs000178.v9.p8	0
Breast cancer	TCGA-BH-A18I	Whole exome	TCGA data portal	phs000178.v9.p8	0
Breast cancer	TCGA-BH-A18J	Whole exome	TCGA data portal	phs000178.v9.p8	0
Breast cancer	TCGA-BH-A18K	Whole exome	TCGA data portal	phs000178.v9.p8	0
Breast cancer	TCGA-BH-A18L	Whole exome	TCGA data portal	phs000178.v9.p8	0
Breast cancer	TCGA-BH-A18M	Whole exome	TCGA data portal	phs000178.v9.p8	0
Breast cancer	TCGA-BH-A18N	Whole exome	TCGA data portal	phs000178.v9.p8	0
Breast cancer	TCGA-BH-A18P	Whole exome	TCGA data portal	phs000178.v9.p8	0
Breast cancer	TCGA-BH-A18Q	Whole exome	TCGA data portal	phs000178.v9.p8	1.96667
Breast cancer	TCGA-BH-A18R	Whole exome	TCGA data portal	phs000178.v9.p8	0.366667
Breast cancer	TCGA-BH-A18S	Whole exome	TCGA data portal	phs000178.v9.p8	0.2
Breast cancer	TCGA-BH-A18T	Whole exome	TCGA data portal	phs000178.v9.p8	1.7
Breast cancer	TCGA-BH-A18U	Whole exome	TCGA data portal	phs000178.v9.p8	0
Breast cancer	TCGA-BH-A18V	Whole exome	TCGA data portal	phs000178.v9.p8	5.33333
Breast cancer	TCGA-BH-A1EN	Whole exome	TCGA data portal	phs000178.v9.p8	0
Breast cancer	TCGA-BH-A1EO	Whole exome	TCGA data portal	phs000178.v9.p8	0
Breast cancer	TCGA-BH-A1ES	Whole exome	TCGA data portal	phs000178.v9.p8	0
Breast cancer	TCGA-BH-A1ET	Whole exome	TCGA data portal	phs000178.v9.p8	0
Breast cancer	TCGA-BH-A1EU	Whole exome	TCGA data portal	phs000178.v9.p8	0
Breast cancer	TCGA-BH-A1EV	Whole exome	TCGA data portal	phs000178.v9.p8	0
Breast cancer	TCGA-BH-A1EW	Whole exome	TCGA data portal	phs000178.v9.p8	0
Breast cancer	TCGA-BH-A1EX	Whole exome	TCGA data portal	phs000178.v9.p8	0
Breast cancer	TCGA-BH-A1EY	Whole exome	TCGA data portal	phs000178.v9.p8	0
Breast cancer	TCGA-BH-A1F0	Whole exome	TCGA data portal	phs000178.v9.p8	0
Breast cancer	TCGA-BH-A1F2	Whole exome	TCGA data portal	phs000178.v9.p8	0
Breast cancer	TCGA-BH-A1F5	Whole exome	TCGA data portal	phs000178.v9.p8	0
Breast cancer	TCGA-BH-A1F6	Whole exome	TCGA data portal	phs000178.v9.p8	0
Breast cancer	TCGA-BH-A1F8	Whole exome	TCGA data portal	phs000178.v9.p8	0
Breast cancer	TCGA-BH-A1FC	Whole exome	TCGA data portal	phs000178.v9.p8	1.33333
Breast cancer	TCGA-BH-A1FD	Whole exome	TCGA data portal	phs000178.v9.p8	0
Breast cancer	TCGA-BH-A1FE	Whole exome	TCGA data portal	phs000178.v9.p8	0
Breast cancer	TCGA-BH-A1FG	Whole exome	TCGA data portal	phs000178.v9.p8	0
Breast cancer	TCGA-BH-A1FH	Whole exome	TCGA data portal	phs000178.v9.p8	0
Breast cancer	TCGA-BH-A1FJ	Whole exome	TCGA data portal	phs000178.v9.p8	0
Breast cancer	TCGA-BH-A1FL	Whole exome	TCGA data portal	phs000178.v9.p8	0
Breast cancer	TCGA-BH-A1FM	Whole exome	TCGA data portal	phs000178.v9.p8	0
Breast cancer	TCGA-BH-A1FN	Whole exome	TCGA data portal	phs000178.v9.p8	1.5
Breast cancer	TCGA-BH-A1FR	Whole exome	TCGA data portal	phs000178.v9.p8	0.2
Breast cancer	TCGA-BH-A1FU	Whole exome	TCGA data portal	phs000178.v9.p8	0
Breast cancer	TCGA-BH-A201	Whole exome	TCGA data portal	phs000178.v9.p8	0
Breast cancer	TCGA-BH-A202	Whole exome	TCGA data portal	phs000178.v9.p8	0
Breast cancer	TCGA-BH-A203	Whole exome	TCGA data portal	phs000178.v9.p8	0
Breast cancer	TCGA-BH-A204	Whole exome	TCGA data portal	phs000178.v9.p8	0
Breast cancer	TCGA-BH-A208	Whole exome	TCGA data portal	phs000178.v9.p8	0
Breast cancer	TCGA-BH-A209	Whole exome	TCGA data portal	phs000178.v9.p8	0
Breast cancer	TCGA-BH-A28O	Whole exome	TCGA data portal	phs000178.v9.p8	0
Breast cancer	TCGA-BH-A28Q	Whole exome	TCGA data portal	phs000178.v9.p8	0
Breast cancer	TCGA-BH-A2L8	Whole exome	TCGA data portal	phs000178.v9.p8	0
Breast cancer	TCGA-BH-A42T	Whole exome	TCGA data portal	phs000178.v9.p8	0
Breast cancer	TCGA-BH-A42U	Whole exome	TCGA data portal	phs000178.v9.p8	0
Breast cancer	TCGA-BH-A42V	Whole exome	TCGA data portal	phs000178.v9.p8	0
Breast cancer	TCGA-BH-A5IZ	Whole exome	TCGA data portal	phs000178.v9.p8	0.4
Breast cancer	TCGA-BH-A5J0	Whole exome	TCGA data portal	phs000178.v9.p8	0
Breast cancer	TCGA-C8-A12K	Whole exome	TCGA data portal	phs000178.v9.p8	1.76667
Breast cancer	TCGA-C8-A12L	Whole exome	TCGA data portal	phs000178.v9.p8	1.63333
Breast cancer	TCGA-C8-A12M	Whole exome	TCGA data portal	phs000178.v9.p8	0.633333
Breast cancer	TCGA-C8-A12N	Whole exome	TCGA data portal	phs000178.v9.p8	0
Breast cancer	TCGA-C8-A12O	Whole exome	TCGA data portal	phs000178.v9.p8	0
Breast cancer	TCGA-C8-A12P	Whole exome	TCGA data portal	phs000178.v9.p8	0
Breast cancer	TCGA-C8-A12Q	Whole exome	TCGA data portal	phs000178.v9.p8	0
Breast cancer	TCGA-C8-A12T	Whole exome	TCGA data portal	phs000178.v9.p8	0
Breast cancer	TCGA-C8-A12U	Whole exome	TCGA data portal	phs000178.v9.p8	0
Breast cancer	TCGA-C8-A12V	Whole exome	TCGA data portal	phs000178.v9.p8	0.266667
Breast cancer	TCGA-C8-A12W	Whole exome	TCGA data portal	phs000178.v9.p8	0
Breast cancer	TCGA-C8-A12X	Whole exome	TCGA data portal	phs000178.v9.p8	0
Breast cancer	TCGA-C8-A12Y	Whole exome	TCGA data portal	phs000178.v9.p8	0
Breast cancer	TCGA-C8-A12Z	Whole exome	TCGA data portal	phs000178.v9.p8	0
Breast cancer	TCGA-C8-A130	Whole exome	TCGA data portal	phs000178.v9.p8	0
Breast cancer	TCGA-C8-A131	Whole exome	TCGA data portal	phs000178.v9.p8	0
Breast cancer	TCGA-C8-A132	Whole exome	TCGA data portal	phs000178.v9.p8	0
Breast cancer	TCGA-C8-A133	Whole exome	TCGA data portal	phs000178.v9.p8	0.2
Breast cancer	TCGA-C8-A134	Whole exome	TCGA data portal	phs000178.v9.p8	0.866667
Breast cancer	TCGA-C8-A135	Whole exome	TCGA data portal	phs000178.v9.p8	0.6
Breast cancer	TCGA-C8-A137	Whole exome	TCGA data portal	phs000178.v9.p8	0
Breast cancer	TCGA-C8-A138	Whole exome	TCGA data portal	phs000178.v9.p8	0
Breast cancer	TCGA-C8-A1HE	Whole exome	TCGA data portal	phs000178.v9.p8	0
Breast cancer	TCGA-C8-A1HF	Whole exome	TCGA data portal	phs000178.v9.p8	0
Breast cancer	TCGA-C8-A1HG	Whole exome	TCGA data portal	phs000178.v9.p8	0.266667
Breast cancer	TCGA-C8-A1HI	Whole exome	TCGA data portal	phs000178.v9.p8	0.6
Breast cancer	TCGA-C8-A1HJ	Whole exome	TCGA data portal	phs000178.v9.p8	2.96667
Breast cancer	TCGA-C8-A1HK	Whole exome	TCGA data portal	phs000178.v9.p8	0
Breast cancer	TCGA-C8-A1HL	Whole exome	TCGA data portal	phs000178.v9.p8	0
Breast cancer	TCGA-C8-A1HM	Whole exome	TCGA data portal	phs000178.v9.p8	0
Breast cancer	TCGA-C8-A1HN	Whole exome	TCGA data portal	phs000178.v9.p8	0.4
Breast cancer	TCGA-C8-A1HO	Whole exome	TCGA data portal	phs000178.v9.p8	0
Breast cancer	TCGA-C8-A26V	Whole exome	TCGA data portal	phs000178.v9.p8	0
Breast cancer	TCGA-C8-A26W	Whole exome	TCGA data portal	phs000178.v9.p8	0
Breast cancer	TCGA-C8-A26X	Whole exome	TCGA data portal	phs000178.v9.p8	0
Breast cancer	TCGA-C8-A26Y	Whole exome	TCGA data portal	phs000178.v9.p8	0
Breast cancer	TCGA-C8-A26Z	Whole exome	TCGA data portal	phs000178.v9.p8	0
Breast cancer	TCGA-C8-A273	Whole exome	TCGA data portal	phs000178.v9.p8	0.3
Breast cancer	TCGA-C8-A274	Whole exome	TCGA data portal	phs000178.v9.p8	0
Breast cancer	TCGA-C8-A275	Whole exome	TCGA data portal	phs000178.v9.p8	0
Breast cancer	TCGA-C8-A278	Whole exome	TCGA data portal	phs000178.v9.p8	0
Breast cancer	TCGA-C8-A27A	Whole exome	TCGA data portal	phs000178.v9.p8	0
Breast cancer	TCGA-C8-A27B	Whole exome	TCGA data portal	phs000178.v9.p8	2.46667
Breast cancer	TCGA-C8-A3M7	Whole exome	TCGA data portal	phs000178.v9.p8	0
Breast cancer	TCGA-C8-A3M8	Whole exome	TCGA data portal	phs000178.v9.p8	0
Breast cancer	TCGA-D8-A13Y	Whole exome	TCGA data portal	phs000178.v9.p8	0
[truncated: 8,252 more rows]
