# Supplementary material for: A mutational signature in gastric cancer suggests therapeutic strategies
Source: Nat Commun. 2015 Oct 29;6:8683. doi: 10.1038/ncomms9683 (PMC4918743; doi:10.1038/ncomms9683)
Supplement: Supplementary Data 2 — Mutational signatures in all examined gastric samples. [file ncomms9683-s2.xlsx]

## Sheet: Supplementary Data 2
Supplementary Data 2. Mutational signatures in all examined gastric samples.
Sample name	Somatic Substitutions per Megabase Pairs
	Signature 1	Signature 2	Signature 3	Signature 5	Signature 13	Signature 15	Signature 17	Signature 18	Signature 20	Signature 21	Signature 26	Signature 28	Other	Total
TCGA-BR-6452	0	1.66667	0	20.5667	0	72.0333	4.1	0	69.6	126.167	0	0	0	294.133
TCGA-BR-8680	1.8	30.3333	0	0	0	76.9333	33.4667	62.3	0	26.0333	0	0	0	230.867
TCGA-CG-5721	2.63333	0	0	0	0	22.7667	0	0	4.16667	128.967	0	0	0	158.533
TCGA-BR-4184	2.3	0	0	0	0	142.833	0	0	1.86667	0	0	0	0	147
TCGA-BR-4361	1.66667	0.933333	0	21.8667	0	18.7	0	0	11.6	50.5333	0	0	0	105.3
TCGA-BR-8487	2.13333	0	0	0	0	51.2	0	0	30.5667	19.2667	0	0	0	103.167
TCGA-CD-A4MG	2.16667	0	0	0	0	41.0667	0	0	45.1667	9.23333	0	0	0	97.6333
TCGA-CG-4460	3.56667	0	0	0	0	47.9	0.6	0	9.96667	3.06667	0	0	0	65.1
TCGA-HU-A4GQ	2.8	0	0	0	0	31.6667	1.33333	0	22.8333	3.43333	0	0	0	62.0667
TCGA-BR-4362	2.63333	0	0	0	0	22.8	7.5	0	10.7	17.6	0	0	0	61.2333
TCGA-BR-A4QL	2.8	0	0	0	0	26.8667	1.33333	0	25.7333	1.96667	0	0	0	58.7
TCGA-HU-A4GT	2.96667	0	0	0	0	20.9667	2.73333	0	23.3	7.63333	0	0	0	57.6
TCGA-CG-5723	2.8	0	0	0	0	25.5	1.16667	0	17.5	10.1667	0	0	0	57.1333
TCGA-HU-8602	1.93333	0	0	0	0	28.0667	0.7	0	20.6333	3.23333	0	0	0	54.5667
TCGA-HU-A4GU	5.83333	0	0	0	0	39.9333	4.36667	3.8	0	0	0	0	0	53.9333
TCGA-CG-4442	3.23333	0	0	0	0	18.2	0.333333	0	12.1667	19	0	0	0	52.9333
TCGA-BR-7707	1.86667	0	0	0	0	22.9333	3.43333	0	16.4333	8.06667	0	0	0	52.7333
TCGA-BR-7851	2.66667	0	0	0	0	26.6667	0.6	0	18.8667	3.76667	0	0	0	52.5667
TCGA-BR-8361	2.03333	0	0	0	0	25.8	1.63333	0	18.8333	4.26667	0	0	0	52.5667
TCGA-FP-A4BE	2.26667	0	0	0	0	28.4333	1.06667	0	16.4333	2.1	0	0	0	50.3
TCGA-BR-8591	3.2	0	0	0.733333	0	18.2667	1.9	0	21	4.66667	0	0	0	49.7667
TCGA-HU-A4G8	2.46667	0	0	0	0	27.5667	0.366667	0	12.4333	6.3	0	0	0	49.1333
TCGA-BR-8078	2.46667	0	0	0	0	28.1	1.16667	0	14.6667	2.53333	0	0	0	48.9333
TCGA-CG-5726	2.16667	0.3	0	0	0	27.2667	0.533333	0	12.7	5.1	0	0	0	48.0667
TCGA-B7-5816	2.06667	0	0	0	0	15.3333	2.63333	1	17	10.0333	0	0	0	48.0667
TCGA-D7-A6EY	2.46667	0	0	0	0	23.1	4.9	0	10.3333	7.16667	0	0	0	47.9667
TCGA-BR-4368	2.5	0	0	3.6	0.266667	21.6333	0.333333	0	14.5667	4.9	0	0	0	47.8
TCGA-CG-5728	4.4	0	0	0	0	28.1667	1.16667	0	10.5667	3.3	0	0	0	47.6
TCGA-BR-4201	2.6	0	0	1.23333	0	19.7	0	0	19.4667	3.83333	0	0	0	46.8333
TCGA-BR-4292	5.26667	0	0	0	0	33.6333	0.466667	0	4.9	2.26667	0	0	0	46.5333
TCGA-MX-A5UJ	2.96667	0	0	0	0	30.9667	1.23333	0	8.96667	2.33333	0	0	0	46.4667
TCGA-HF-A5NB	2.43333	0	0	0	0	24.8667	1.66667	0	11.2333	5.66667	0	0	0	45.8667
pfg181T	2.76843	0	1.78569	0.726357	0	0	1.23085	1.0036	14.8903	0	2.96692	0	19.4272	44.7994
TCGA-BR-8372	6.2	0	0	8.76667	0	8.53333	1.3	0	8.1	11.5333	0	0	0	44.4333
pfg043T	2.30241	0	0	0	0	0	14.6296	0	0	0	0	25.9202	1.09277	43.945
TCGA-BR-8589	0	0	0	0	0	0	43.8667	0	0	0	0	0	0	43.8667
pfg068T	2.54117	0	0	2.47501	0	0	0.582884	0.738583	12.297	0	4.07659	0	20.9727	43.6839
TCGA-HF-7132	2.1	0	0	0	0	26.7	0.966667	0.5	13.2333	0	0	0	0	43.5
TCGA-HU-A4H8	2.16667	0	0	0	0	26.3667	0	0	14.5667	0	0	0	0	43.1
TCGA-BR-8363	2.73333	0	0	0	0	16.7	3.26667	0	15.3667	5.03333	0	0	0	43.1
TCGA-HU-A4GN	1.96667	0	0	0	0	22.1333	0.566667	0	17.5333	0	0	0	0	42.2
TCGA-F1-6177	3.56667	0	0	0	0	25.8	0.833333	0	10.2	1.73333	0	0	0	42.1333
pfg008T	2.34592	0	0	0.587199	0	0	5.30025	0.368572	7.76951	0	14.593	0	10.8698	41.8342
TCGA-HU-A4GX	2.43333	0	0	0	0	22.0333	0	0	13.7667	3.36667	0	0	0	41.6
TCGA-BR-6852	2.16667	0	0	0	0	18.3	2.3	0.5	15.1333	2.7	0	0	0	41.1
TCGA-CG-4305	2.76667	0	0	0	0	17.3667	1.46667	0	17.3333	1.93333	0	0	0	40.8667
TCGA-CG-5733	3	0	0	1.2	0	15.1333	1.3	0	16.9	2	0	0	0	39.5333
TCGA-BR-4257	2.16667	0	0	1.76667	0	12.3333	1.5	0	16.2333	5.4	0	0	0	39.4
TCGA-BR-4370	2.56667	0	0	0	0	25.2667	0.5	0	9.7	0	0	0	0	38.0333
TCGA-CG-4306	5.96667	0	0	0	0	23.0667	0	0	8.73333	0	0	0	0	37.7667
TCGA-BR-4256	2.53333	0.266667	0	1.03333	0	11.3	2.5	0	14.3667	4.8	0	0	0	36.8
TCGA-BR-6566	9.4	0	0	0	0	9.56667	2	0	11.8667	3.43333	0	0	0	36.2667
TCGA-CD-A4MI	3	0	0	0	0	13.5333	0.433333	0.566667	17.0667	0	0	0	0	34.6
TCGA-BR-8368	4.53333	0	0	0	0	9.26667	1.03333	10.6667	6.8	0	0	0	0	32.3
TCGA-BR-8382	2.7	0	0	0	0	16.5	1.46667	0	11.5667	0	0	0	0	32.2333
TCGA-BR-8081	2.63333	0	0	0	0	17.5333	1.03333	0	10.7	0	0	0	0	31.9
pfg122T	2.78964	0.109673	2.02301	3.89752	0	0	0.930601	1.43725	9.74326	0	1.8292	0	8.28299	31.0432
TCGA-HU-A4GH	0	0	0	0	0	0	30.8	0	0	0	0	0	0	30.8
TCGA-BR-8360	2.53333	0	0	0	0	17.2333	0.466667	0.5	9.96667	0	0	0	0	30.7
TCGA-F1-6874	2.13333	0	0	0	0.266667	13.2333	0.466667	0.5	11.6667	2.16667	0	0	0	30.4333
TCGA-D7-A4YV	2.5	0	0	0	0	19.8667	0.766667	0	7.16667	0	0	0	0	30.3
TCGA-HU-A4H3	2.63333	0	0	0	0	15.9667	1.3	0	9.9	0	0	0	0	29.8
TCGA-CD-8536	2.53333	0	0	0	0	12.8667	0	0.366667	11.8333	2	0	0	0	29.6
TCGA-HJ-7597	2.86667	0	0	0	0	12.9333	0	0	9.56667	2.4	0	0	0	27.7667
TCGA-HU-A4H4	2.76667	0	0	1.56667	0	5.03333	3.06667	0.6	4.9	8.8	0	0	0	26.7333
TCGA-BR-7703	3.8	0	0	1.73333	0.266667	9.93333	0.733333	0	10.2	0	0	0	0	26.6667
TCGA-HU-A4G9	1.86667	0	0	0	0	12.9	1.1	0	10.0667	0	0	0	0	25.9333
TCGA-BR-8059	8.56667	0	0	2.5	0.566667	2.73333	2.76667	0.7	6.16667	1.9	0	0	0	25.9
TCGA-BR-4280	2.76667	0	0	0	0	8.23333	3.46667	0	8.83333	2.6	0	0	0	25.9
pfg127T	2.55915	0	0	0	0	0	0	0.575692	5.81949	0	2.4786	0.542611	12.2165	24.192
TCGA-CD-A4MJ	8.6	0	0	0	0	4.7	0.5	0.7	5.26667	2.5	0	0	0	22.2667
pfg016T	6.2	0	0	0.9	0	5.43333	0.466667	0	6.5	2.3	0	0	0	21.8
TCGA-CG-4465	4.56667	0	0	2.86667	0	5.23333	1.7	0	6.93333	0	0	0	0	21.3
TCGA-IN-A6RL	2.86667	0	7.60238	5.06429	0	0	1.96667	3.76667	0	0	0	0	0	21.2667
TCGA-F1-A448	2.53333	0	0	0	0	11.3	0.466667	0	6.96667	0	0	0	0	21.2667
TCGA-CD-5801	2	0.866667	0	4.83333	0	0	13.2	0	0	0	0	0	0	20.9
TCGA-B7-A5TI	1.86667	0	0	0	0.366667	0	0	0	18.4333	0	0	0	0	20.6667
TCGA-CG-4437	3.96667	0	7.87805	4.92195	2.6	0	0	0.866667	0	0	0	0	0	20.2333
pfg160T	2.66739	0	0	0.864437	0	0	13.2941	0.242359	0	0	0	1.37972	0.18123	18.6293
TCGA-BR-6802	4.3	0	0	0	0	11.0333	0.8	0	2.2	0	0	0	0	18.3333
TCGA-BR-4363	7	0	0	0	0	2.5	0.4	0	6.13333	1.96667	0	0	0	18
pfg143T	3.03848	0	0	1.20424	0	0	0.178353	0	6.64222	0	1.26465	0	5.08774	17.4157
TCGA-CD-8529	1.7	2	5.58254	3.68412	2.76667	0	0	0.7	0	0	0	0	0	16.4333
TCGA-B7-5818	2.43333	1.86667	0	8.13333	0	0	3.8	0	0	0	0	0	0	16.2333
TCGA-D7-A4YY	6.2	0	0	0	0	3.03333	2.53333	0.533333	3.66667	0	0	0	0	15.9667
pfg057T	1.24164	0	0	2.6041	0	0	1.97123	0.710536	2.83963	0	1.79252	0	3.71413	14.8738
pfg053T	0.98274	0.47429	7.31032	2.80834	0	0	0	2.42503	0	0	0	0.075153	0.739662	14.8155
TCGA-BR-7704	2.36667	2.33333	4.1677	1.0323	0.266667	0	3.66667	0.866667	0	0	0	0	0	14.7
pfg059T	0.688242	0	0	0	0	0	11.0327	0.747213	0	0	0	0.850414	0.859763	14.1784
TCGA-D7-6528	2.4	1.1	0	1.73333	0.466667	0	8.06667	0	0	0	0	0	0	13.7667
TCGA-BR-8284	2.06667	0.3	0	0.966667	0	5.53333	0.7	0.733333	2.46667	0	0	0	0	12.7667
pfg076T	2.46746	0.115067	1.98454	2.65911	0.149586	0	2.9101	1.06221	0	0	0	0.501978	0.675297	12.5254
TCGA-BR-6458	1.93333	0	0	0	0	0	10.5333	0	0	0	0	0	0	12.4667
TCGA-BR-8485	1.1	0	0	0	0	0	11.3333	0	0	0	0	0	0	12.4333
pfg108T	1.92772	0	0	2.70946	0.110032	0	6.4279	0.618483	0	0	0	0	0.548004	12.3416
TCGA-CG-4469	3.23333	0	0	0	0.333333	0	8.33333	0.366667	0	0	0	0	0	12.2667
pfg146T	1.73211	0	0	2.38835	0	0	5.36821	1.74038	0	0	0	0	0.638619	11.8677
pfg019T	7.1	0	0	0	0	0	0.5	0	4.1	0	0	0	0	11.7
TCGA-D7-A4Z0	2.13333	0	0	0	0	0	9.53333	0	0	0	0	0	0	11.6667
TCGA-HF-7134	3.96667	0.7	0	0.966667	0	0	4.7	1.06667	0	0	0	0	0	11.4
TCGA-BR-8297	3.1	0	0	1.56667	0.533333	0	6.16667	0	0	0	0	0	0	11.3667
pfg120T	0.697231	1.54513	0	5.26321	0.0863	0	2.3621	0.163251	0	0	0	0.549802	0.602301	11.2693
TCGA-D7-A4YT	1.6	1.6	3.19307	2.7736	1	0	0.366667	0.5	0	0	0	0	0	11.0333
TCGA-CD-8535	1.9	0.9	0	3.4	0	0	4.56667	0	0	0	0	0	0	10.7667
pfg212T	2.91118	0	0	0.782812	0	0	0.178713	0.371449	3.92988	0	1.0338	0	1.55052	10.7584
pfg116T	1.96728	0	3.20568	0.390507	0.566343	0	3.12801	0.524991	0	0	0	0.348795	0.61165	10.7433
TCGA-IN-A6RO	4	1.8	0	0.733333	1	0	1.46667	1.7	0	0	0	0	0	10.7
TCGA-RD-A7C1	6.13333	0	0	1.23333	0.5	0	2.06667	0.466667	0	0	0	0	0	10.4
TCGA-BR-4357	1.63333	0	0	2.4	2.06667	0	3.66667	0.533333	0	0	0	0	0	10.3
TCGA-HU-A4H5	2.63333	0	4.95934	1.20733	0.6	0	0	0.833333	0	0	0	0	0	10.2333
TCGA-B7-A5TJ	7.03333	0	0	0.5	0	0	2.5	0	0	0	0	0	0	10.0333
pfg092T	2.06257	0	0	0.604818	0	0	7.11758	0	0	0	0	0.203883	0	9.98885
TCGA-FP-7829	2.6	0.333333	0	3.86667	0	0	0.866667	2.2	0	0	0	0	0	9.86667
pfg180T	1.36138	0	0	0.73247	0	0	6.24236	0.613448	0	0	0	0.169364	0.730672	9.84969
TCGA-CD-8531	4.16667	0	0	5.23333	0	0	0.333333	0	0	0	0	0	0	9.73333
TCGA-D7-6822	1.96667	0.633333	0	0	0	0	7.13333	0	0	0	0	0	0	9.73333
TCGA-D7-A6EZ	1.13333	0	2.86306	3.10361	1.6	0	0.633333	0.366667	0	0	0	0	0	9.7
TCGA-D7-5578	4.86667	0.366667	0	0	0.566667	0	3.73333	0	0	0	0	0	0	9.53333
TCGA-CD-8527	5.13333	0	0	1.3	0	0	1.03333	0.366667	1.66667	0	0	0	0	9.5
pfg054T	0.7073	0.833513	0	2.21539	0	0	3.79252	0.582524	0	0	0	0.838907	0.362819	9.33298
TCGA-BR-6706	1.76667	0	0	0	0	0	7.43333	0	0	0	0	0	0	9.2
TCGA-D7-A4YU	3.7	0.7	0	0	0	0	3.5	1.23333	0	0	0	0	0	9.13333
TCGA-BR-8060	2.6	1.1	0	2.73333	0	0	2.53333	0	0	0	0	0	0	8.96667
TCGA-CD-A48C	2.76667	0.8	0	0	0	0	4.56667	0.766667	0	0	0	0	0	8.9
TCGA-CD-A48A	3.73333	0.533333	0	0	0	0	3.96667	0.666667	0	0	0	0	0	8.9
TCGA-D7-6526	1.73333	1.16667	1.00789	1.55878	0	0	2.76667	0.6	0	0	0	0	0	8.83333
pfg129T	2.5311	0	0	0	0	0	0	0.2927	3.26322	0	1.1726	0	1.56886	8.82848
TCGA-BR-8369	4	0	0.324972	1.44169	0.266667	0	2.76667	0	0	0	0	0	0	8.8
TCGA-RD-A7BT	1.3	0	0	0.266667	0	0	7.2	0	0	0	0	0	0	8.76667
TCGA-D7-6527	2.13333	0	0	0	0.733333	0	5.9	0	0	0	0	0	0	8.76667
pfg144T	1.02194	1.20961	0.667893	1.38044	1.92257	0	1.82309	0.141316	0	0	0	0.283711	0.290543	8.7411
TCGA-BR-7901	2.16667	1.46667	0.418833	2.18117	0	0	2.33333	0	0	0	0	0	0	8.56667
TCGA-HU-A4GP	4.23333	0.5	0	1	0	0	0.666667	2.06667	0	0	0	0	0	8.46667
TCGA-BR-4191	2.5	2.33333	1.47999	1.95335	0	0	0	0	0	0	0	0	0	8.26667
TCGA-BR-6453	2.53333	0	0	0	0	0	5.66667	0	0	0	0	0	0	8.2
TCGA-BR-A4PE	4.16667	0.466667	0	1.33333	0	0	1.43333	0.766667	0	0	0	0	0	8.16667
pfg099T	0.848975	0	1.86624	1.4448	0	0	2.00719	0.91406	0	0	0	0.431499	0.578209	8.09097
pfg034T	1.07084	0	3.40705	1.25099	0.126933	0	0.608055	0.829917	0	0	0	0.200288	0.587558	8.08163
TCGA-HU-8604	2.96667	0.266667	0	2.03333	0	0	1.8	0.966667	0	0	0	0	0	8.03333
TCGA-CG-4466	2.83333	0	0	0	0.666667	0	4.46667	0	0	0	0	0	0	7.96667
TCGA-BR-7197	3.93333	0.5	0	0	0	0	3.43333	0	0	0	0	0	0	7.86667
TCGA-BR-8289	2.73333	0.3	0	0.633333	0.266667	0	3.4	0.333333	0	0	0	0	0	7.66667
TCGA-BR-8080	3.66667	0	0	0.566667	0.3	0	2.36667	0.6	0	0	0	0	0	7.5
TCGA-BR-7716	2.2	2.3	0	2.3	0	0	0	0.7	0	0	0	0	0	7.5
pfg125T	0.798634	0.176915	0	2.96476	0	0	1.76124	0.523553	0	0	0	0.530744	0.700108	7.45595
pfg029T	2.13333	0.966667	0	3.6	0	0	0	0.7	0	0	0	0	0	7.4
TCGA-EQ-8122	2.46667	1.33333	0	3.13333	0	0	0.466667	0	0	0	0	0	0	7.4
TCGA-CG-4444	1.23333	0	0	0	0.3	0	5.8	0	0	0	0	0	0	7.33333
pfg060T	2.40633	0	0	1.2438	0.222582	0	3.13448	0.261057	0	0	0	0	0	7.26825
TCGA-BR-7723	2.53333	0.433333	0	1.03333	0	0	2.8	0.433333	0	0	0	0	0	7.23333
pfg089T	1.50342	0	0	1.10787	0.557713	0	2.26645	1.21	0	0	0	0.288385	0.268608	7.20244
TCGA-BR-4369	2.93333	0.8	0	0	0	0	3.46667	0	0	0	0	0	0	7.2
TCGA-CG-5717	1.96667	0	3.1079	0.558765	1.53333	0	0	0	0	0	0	0	0	7.16667
TCGA-D7-A6EV	5.33333	0	0	0	0.6	0	1.23333	0	0	0	0	0	0	7.16667
TCGA-CG-4436	2.76667	0	0	0	0.466667	0	3.9	0	0	0	0	0	0	7.13333
pfg065T	1.08666	0.536857	4.58145	0	0	0	0.083064	0.659835	0	0	0	0	0.160014	7.10788
TCGA-CD-A487	1.46667	1.06667	0	1.73333	0	0	2.83333	0	0	0	0	0	0	7.1
TCGA-HU-A4HD	3	1.36667	0.222362	1.87764	0	0	0.6	0	0	0	0	0	0	7.06667
pfg062T	2.31284	0	0	0.772744	0	0	1.7936	0	0	0	0	2.1708	0	7.04998
TCGA-BR-8687	2.5	0	0	0.433333	0	0	4.1	0	0	0	0	0	0	7.03333
TCGA-D7-8572	2.23333	0.333333	1.22238	2.41096	0.366667	0	0	0.466667	0	0	0	0	0	7.03333
TCGA-BR-8366	0.966667	0	0	3.3	0	0	2.7	0	0	0	0	0	0	6.96667
pfg107T	1.22833	0.402014	0	2.81949	0.144552	0	1.26142	0.572096	0	0	0	0.130169	0.383675	6.94175
TCGA-CD-5813	2.86667	0.666667	0.8857	1.7143	0.266667	0	0.5	0	0	0	0	0	0	6.9
TCGA-IN-A6RR	2.9	0.4	0	2.3	0	0	1.26667	0	0	0	0	0	0	6.86667
pfg069T	2.09637	0.315354	0	1.75297	0	0	0.87055	0.933118	0	0	0	0	0.871988	6.84035
TCGA-HU-A4H2	3.06667	0.266667	0	1.63333	0	0	1.36667	0.4	0	0	0	0	0	6.73333
pfg072T	2.09025	0	0	1.88997	0	0	1.89752	0.319669	0	0	0	0.480762	0	6.67817
TCGA-BR-A4CS	3.43333	0.933333	0.898876	0.901124	0	0	0	0.5	0	0	0	0	0	6.66667
pfg277T	1.08306	0	2.17871	1.28119	0.494067	0	0.975189	0	0	0	0	0.216469	0.43114	6.65984
TCGA-CG-5730	3.26667	1.9	0	1.46667	0	0	0	0	0	0	0	0	0	6.63333
TCGA-D7-6525	1.56667	0.733333	0	1.3	0	0	2.2	0.8	0	0	0	0	0	6.6
TCGA-HU-A4H0	2.36667	0	0	4.23333	0	0	0	0	0	0	0	0	0	6.6
TCGA-BR-7958	1.63333	0.833333	0.722388	1.27761	0	0	1.76667	0.333333	0	0	0	0	0	6.56667
pfg222T	2.36678	0	0	1.17799	0	0	1.68141	0.891406	0	0	0	0	0.426825	6.54441
TCGA-EQ-A4SO	2.43333	0	1.28205	0.784622	1.53333	0	0	0.5	0	0	0	0	0	6.53333
TCGA-BR-A4CQ	2.2	0	0	3.43333	0.333333	0	0	0.433333	0	0	0	0	0	6.4
pfg103T	1.84502	0	0	0.184466	0	0	0.483999	0.398418	1.31787	0	0.781374	0	1.38224	6.39339
pfg038T	0.76735	0.108954	3.39698	1.06509	0	0	0.137001	0.417476	0	0	0	0	0.493707	6.38655
pfg081T	1.36678	0.246314	0	2.4955	0.186264	0	0.639698	0.886731	0	0	0	0.135563	0.385473	6.34232
TCGA-CD-5800	3.4	1.83333	0	1.1	0	0	0	0	0	0	0	0	0	6.33333
TCGA-IN-8663	2.5	0	0	0.533333	0.233333	0	2.56667	0.5	0	0	0	0	0	6.33333
TCGA-CG-5727	3.66667	0.733333	0	1.4	0	0	0	0.5	0	0	0	0	0	6.3
pfg119T	2.14959	0	0	1.26717	0	0	2.48148	0	0	0	0	0	0.366415	6.26465
TCGA-HU-A4GC	4.96667	0.366667	0	0	0	0	0.9	0	0	0	0	0	0	6.23333
pfg272T	0.58612	0	0	0	0	0	4.621	0.477166	0	0	0	0	0.521755	6.20604
TCGA-BR-4366	3.13333	0	1.78347	1.2832	0	0	0	0	0	0	0	0	0	6.2
TCGA-BR-8690	3.56667	0	0	0	0.533333	0	0.6	1.5	0	0	0	0	0	6.2
TCGA-BR-4371	4.4	0.6	0	0	0	0	0.766667	0.4	0	0	0	0	0	6.16667
TCGA-BR-7717	3.5	0	0	0.466667	0.366667	0	1.83333	0	0	0	0	0	0	6.16667
TCGA-IN-A6RP	3.73333	1.53333	0	0	0	0	0.433333	0.466667	0	0	0	0	0	6.16667
TCGA-BR-8679	3.93333	0.733333	0	0.566667	0	0	0.9	0	0	0	0	0	0	6.13333
TCGA-D7-6818	0.933333	0	0	0.733333	0	0	4.46667	0	0	0	0	0	0	6.13333
TCGA-CD-8524	3.03333	0	0	2.06667	0	0	0.533333	0.5	0	0	0	0	0	6.13333
TCGA-D7-5579	2.76667	0.933333	0	0	0	0	2.03333	0.366667	0	0	0	0	0	6.1
TCGA-BR-7715	3.76667	0	0	1.23333	0	0	1.03333	0	0	0	0	0	0	6.03333
TCGA-BR-A4PD	0.5	0.533333	0	1.46667	0	0	3.53333	0	0	0	0	0	0	6.03333
TCGA-BR-6565	2.6	0	1.33291	1.13376	0.933333	0	0	0	0	0	0	0	0	6
TCGA-BR-8286	1.8	0.3	0	2.6	0	0	1.3	0	0	0	0	0	0	6
TCGA-HU-8238	2.13333	0.866667	0	0	0	0	2.2	0.766667	0	0	0	0	0	5.96667
pfg123T	0.81014	0	0	0.678892	0	0	3.21683	0.313916	0	0	0	0.185545	0.753326	5.95865
TCGA-CG-4300	2.8	0	0	1.6	0	0	1.16667	0.333333	0	0	0	0	0	5.9
pfg145T	0.846099	0.165768	0	2.52103	0.097807	0	0.176196	2.04315	0	0	0	0	0	5.85005
TCGA-BR-6454	1.96667	0	0	1.4	0.566667	0	1.26667	0.566667	0	0	0	0	0	5.76667
TCGA-CG-4438	3.9	0.333333	0	0	1.46667	0	0	0	0	0	0	0	0	5.7
TCGA-D7-6815	3.56667	0	0	2.06667	0	0	0	0	0	0	0	0	0	5.63333
TCGA-FP-8099	3.96667	0.633333	0	1.03333	0	0	0	0	0	0	0	0	0	5.63333
pfg115T	1.4689	0.492269	0	2.23337	0	0	0.322186	0.7411	0	0	0	0.152823	0.199569	5.61021
TCGA-D7-A74A	3.53333	0	0	0	2.03333	0	0	0	0	0	0	0	0	5.56667
TCGA-BR-8683	2.2	0.366667	0	2.36667	0	0	0	0.6	0	0	0	0	0	5.53333
TCGA-BR-A4IY	3.73333	0	0	0.5	0.6	0	0	0.7	0	0	0	0	0	5.53333
TCGA-HU-8249	4.43333	0	0	0	0.566667	0	0	0.466667	0	0	0	0	0	5.46667
TCGA-IN-A6RJ	2.23333	0	0	1.33333	0.3	0	1.6	0	0	0	0	0	0	5.46667
TCGA-CD-8533	3.6	0.433333	0	1.4	0	0	0	0	0	0	0	0	0	5.43333
pfg088T	0.966918	0.565264	2.06365	0.886012	0	0	0.087738	0.593312	0	0	0	0	0.262136	5.42503
TCGA-HU-A4GF	2.5	0	0	2	0	0	0.866667	0	0	0	0	0	0	5.36667
TCGA-CG-4476	1.73333	0.9	0.932074	0.967926	0	0	0	0.7	0	0	0	0	0	5.23333
pfg217T	2.04171	0	0	1.39051	0	0	0.927364	0.486875	0	0	0	0	0.348436	5.19489
pfg182T	1.15678	0	0	0.79288	0	0	2.08774	0.869471	0	0	0	0	0.28443	5.1913
TCGA-IP-7968	3.13333	0	0	0.9	0.266667	0	0.533333	0.333333	0	0	0	0	0	5.16667
TCGA-HU-8243	4.13333	0.4	0	0.6	0	0	0	0	0	0	0	0	0	5.13333
TCGA-BR-6457	2.56667	0	0	0	0	0	1.86667	0.666667	0	0	0	0	0	5.1
TCGA-BR-8381	2.33333	0.366667	0	2.4	0	0	0	0	0	0	0	0	0	5.1
TCGA-D7-A6EX	2.5	0.8	0	1.03333	0	0	0.733333	0	0	0	0	0	0	5.06667
TCGA-D7-8570	2.6	0	1.69112	0.142209	0.6	0	0	0	0	0	0	0	0	5.03333
TCGA-BR-8588	2.2	0	0	1.53333	0	0	0.9	0.366667	0	0	0	0	0	5
TCGA-IN-A6RN	2.5	1.63333	0	0	0	0	0.5	0.366667	0	0	0	0	0	5
TCGA-BR-8077	3.16667	0	0	0.933333	0.4	0	0	0.466667	0	0	0	0	0	4.96667
pfg205T	2.50126	0.127652	0	0.958289	0	0	0.88817	0.454153	0	0	0	0	0	4.92952
pfg058T	0.798634	0	0	1.8986	0.079108	0	1.47932	0.449119	0	0	0	0	0.208198	4.91298
TCGA-MX-A666	1.63333	0.8	0.921318	1.17868	0	0	0	0.366667	0	0	0	0	0	4.9
TCGA-CG-4441	2.86667	0	0	0	0	0	1.5	0.533333	0	0	0	0	0	4.9
TCGA-D7-A6F0	2.63333	1.16667	0	0	0	0	0.6	0.5	0	0	0	0	0	4.9
TCGA-R5-A7O7	2.56667	0.5	0	0.733333	0	0	0.533333	0.566667	0	0	0	0	0	4.9
TCGA-BR-8590	2	0	0	0	0	0	2.83333	0	0	0	0	0	0	4.83333
TCGA-CG-5724	2.8	0	0	0	0	0	2.03333	0	0	0	0	0	0	4.83333
TCGA-BR-8483	2.06667	0	0	1.83333	0	0	0.5	0.4	0	0	0	0	0	4.8
TCGA-HU-8244	4.4	0	0	0	0	0	0.4	0	0	0	0	0	0	4.8
pfg173T	1.94211	0.56922	0	1.43402	0	0	0.099604	0.653003	0	0	0	0	0.071557	4.76951
TCGA-CG-4440	1.86667	1.16667	0	0.3	0	0	1	0.433333	0	0	0	0	0	4.76667
TCGA-IN-8462	2.96667	0.466667	0	0	0	0	0.433333	0.833333	0	0	0	0	0	4.7
pfg073T	0.822006	0	0	0.736066	0	0	2.03776	0.595829	0	0	0	0.193815	0.294858	4.68033
pfg030T	0.702625	0	0	0.395541	0	0	2.67745	0.414959	0	0	0	0.160014	0.328299	4.67889
TCGA-BR-A4QI	1.86667	0.9	0	0.4	0	0	1.06667	0.433333	0	0	0	0	0	4.66667
pfg124T	0.762675	0.375045	0	2.18986	0	0	0.528946	0.316433	0	0	0	0.162172	0.279036	4.61417
TCGA-D7-8579	2.3	0	0	0	0	0	2.3	0	0	0	0	0	0	4.6
TCGA-KB-A6F7	2.06667	0	0	1.03333	0.233333	0	0	1.2	0	0	0	0	0	4.53333
TCGA-D7-5577	1.36667	0.333333	0	2.36667	0	0	0.4	0	0	0	0	0	0	4.46667
TCGA-CG-5734	2.9	0	0	0.633333	0	0	0.933333	0	0	0	0	0	0	4.46667
TCGA-HU-A4H6	3.13333	0.233333	0	0.533333	0	0	0.566667	0	0	0	0	0	0	4.46667
TCGA-BR-8285	1.83333	0.333333	0	1.26667	0	0	0.966667	0	0	0	0	0	0	4.4
TCGA-BR-A452	1.63333	0	0	0.633333	0.666667	0	1.46667	0	0	0	0	0	0	4.4
TCGA-IN-7808	2.8	0	0	0.9	0	0	0.7	0	0	0	0	0	0	4.4
TCGA-CD-8528	3.93333	0	0	0.433333	0	0	0	0	0	0	0	0	0	4.36667
TCGA-FP-7916	3.13333	0.4	0	0	0	0	0	0.833333	0	0	0	0	0	4.36667
TCGA-HU-8608	2.43333	0.433333	0	1.46667	0	0	0	0	0	0	0	0	0	4.33333
TCGA-BR-8686	2.36667	0.5	0	0.966667	0	0	0	0.466667	0	0	0	0	0	4.3
TCGA-BR-8370	2.7	0	0	0.566667	0	0	0	1.03333	0	0	0	0	0	4.3
pfg344T	0.685005	0.20712	0	1.53937	0	0	1.60877	0.229054	0	0	0	0	0	4.26933
TCGA-BR-6705	2.83333	0	0	0	0.266667	0	1.16667	0	0	0	0	0	0	4.26667
TCGA-CG-4449	2.9	0	0	0.6	0.766667	0	0	0	0	0	0	0	0	4.26667
TCGA-IN-A6RI	1.8	0	0	1.26667	0	0	1.2	0	0	0	0	0	0	4.26667
pfg413T	2.59151	0	0	0.234088	0	0	0.276519	1.00144	0	0	0	0	0.141676	4.24524
pfg105T	0.718806	0.524631	0	0.958648	0	0	1.35707	0.355987	0	0	0	0	0.323984	4.23912
TCGA-BR-8678	2.16667	0.966667	0	0	0	0	0.366667	0.733333	0	0	0	0	0	4.23333
TCGA-CG-4443	0.5	0.466667	2.17496	0.591708	0.4	0	0	0	0	0	0	0	0	4.13333
TCGA-D7-6820	1.6	0.733333	0.388704	1.37796	0	0	0	0	0	0	0	0	0	4.1
TCGA-HF-7131	0.3	1.53333	0	1.3	0	0	0.933333	0	0	0	0	0	0	4.06667
pfg014T	1.26667	0.4	0	1.86667	0	0	0.5	0	0	0	0	0	0	4.03333
TCGA-BR-7959	1.66667	0.466667	0	1.16667	0	0	0.733333	0	0	0	0	0	0	4.03333
TCGA-HU-A4G3	2.66667	0	0	0.966667	0	0	0.4	0	0	0	0	0	0	4.03333
TCGA-CG-5720	2.5	0	0	1.03333	0.5	0	0	0	0	0	0	0	0	4.03333
TCGA-D7-6524	3.13333	0	0	0	0	0	0	0.9	0	0	0	0	0	4.03333
TCGA-D7-A747	1.1	0.333333	0	0	0	0	2.56667	0	0	0	0	0	0	4
TCGA-BR-4253	2	0.7	0	0.7	0	0	0.566667	0	0	0	0	0	0	3.96667
TCGA-F1-6875	2.83333	0.433333	0	0.3	0	0	0.4	0	0	0	0	0	0	3.96667
TCGA-FP-A4BF	2.26667	0.233333	0	0.933333	0	0	0.533333	0	0	0	0	0	0	3.96667
TCGA-BR-A453	3.1	0	0	0.4	0	0	0	0.433333	0	0	0	0	0	3.93333
TCGA-FP-8211	1.36667	0	0	1.53333	1.03333	0	0	0	0	0	0	0	0	3.93333
pfg064T	0.97375	0	0	0.712334	0	0	1.41712	0.563107	0	0	0	0	0.205322	3.87163
TCGA-FP-8631	0.466667	0.6	0.221735	2.57827	0	0	0	0	0	0	0	0	0	3.86667
TCGA-EQ-5647	2	1.06667	0	0	0	0	0.8	0	0	0	0	0	0	3.86667
TCGA-CG-5722	2.66667	0.433333	0	0.233333	0	0	0	0.533333	0	0	0	0	0	3.86667
TCGA-D7-6817	2.8	0	0	0.633333	0	0	0.433333	0	0	0	0	0	0	3.86667
TCGA-BR-4267	0.9	0	0.845255	0.821412	0.666667	0	0.6	0	0	0	0	0	0	3.83333
TCGA-CG-5719	2.66667	0.833333	0	0.333333	0	0	0	0	0	0	0	0	0	3.83333
TCGA-CD-5798	2.56667	0.433333	0	0	0	0	0.8	0	0	0	0	0	0	3.8
TCGA-D7-6518	2.03333	0.266667	0	1.06667	0	0	0.433333	0	0	0	0	0	0	3.8
pfg135T	0.769148	0	0	0.736066	0	0	1.43689	0.481122	0	0	0	0	0.375405	3.79863
pfg311T	1.02661	0	0	1.74901	0.086659	0	0.924128	0	0	0	0	0	0	3.78641
TCGA-BR-A4PF	1.56667	0.4	0	1.43333	0	0	0	0.366667	0	0	0	0	0	3.76667
TCGA-BR-6455	2.76667	0	0	1	0	0	0	0	0	0	0	0	0	3.76667
TCGA-HF-7136	3.03333	0	0	0	0.233333	0	0	0.5	0	0	0	0	0	3.76667
TCGA-BR-A4QM	2.26667	0	0	0.666667	0	0	0.8	0	0	0	0	0	0	3.73333
TCGA-MX-A663	1.66667	1.1	0	0.433333	0	0	0	0.533333	0	0	0	0	0	3.73333
TCGA-BR-A4J8	2.7	0.5	0	0	0	0	0.466667	0	0	0	0	0	0	3.66667
pfg130T	1.968	0.274721	0	0.379	0	0	0	0.794678	0	0	0	0	0.246314	3.66271
TCGA-BR-8484	1.5	0.4	0	1.03333	0	0	0.666667	0	0	0	0	0	0	3.6
TCGA-CD-8530	1.16667	0.433333	0	0	0	0	1.63333	0.366667	0	0	0	0	0	3.6
TCGA-BR-8373	2.83333	0.4	0	0	0	0	0.333333	0	0	0	0	0	0	3.56667
TCGA-BR-A4J5	2.4	0	0	0	0	0	0.733333	0.366667	0	0	0	0	0	3.5
TCGA-CD-A4MH	2.33333	0	0	1.16667	0	0	0	0	0	0	0	0	0	3.5
pfg373T	0.583243	0	0	0.68932	0	0	1.37972	0.522834	0	0	0	0.115067	0.203524	3.49371
pfg017T	3.46667	0	0	0	0	0	0	0	0	0	0	0	0	3.46667
TCGA-CG-4474	3.46667	0	0	0	0	0	0	0	0	0	0	0	0	3.46667
TCGA-BR-A44U	2.73333	0	0	0	0	0	0.733333	0	0	0	0	0	0	3.46667
TCGA-CD-A486	2.3	0.233333	0	0.933333	0	0	0	0	0	0	0	0	0	3.46667
TCGA-CG-5718	1.83333	0.5	0	1.1	0	0	0	0	0	0	0	0	0	3.43333
TCGA-D7-6522	1.63333	0	0	0.766667	0	0	0.533333	0.466667	0	0	0	0	0	3.4
pfg022T	1.93887	0	0	0.735707	0	0	0	0.719525	0	0	0	0	0	3.3941
TCGA-HU-A4GD	1.76667	0.633333	0	0.966667	0	0	0	0	0	0	0	0	0	3.36667
TCGA-CD-5804	2.23333	0	0	1.13333	0	0	0	0	0	0	0	0	0	3.36667
pfg121T	1.06149	0.39662	0	1.14743	0	0	0.110752	0.525351	0	0	0	0	0.107875	3.34952
pfg106T	0.81014	0.344121	0	1.29522	0	0	0	0.529666	0	0	0	0	0.356347	3.33549
TCGA-HU-A4GY	2.26667	0	0	1.03333	0	0	0	0	0	0	0	0	0	3.3
pfg009T	0.166667	0	0	2.76667	0	0	0	0.333333	0	0	0	0	0	3.26667
TCGA-B7-A5TN	1.66667	0.4	0	0	0	0	0.333333	0.866667	0	0	0	0	0	3.26667
TCGA-BR-6563	2.8	0	0	0	0	0	0.466667	0	0	0	0	0	0	3.26667
TCGA-BR-A4J4	2.5	0	0	0	0	0	0	0.766667	0	0	0	0	0	3.26667
TCGA-CD-8525	1.66667	0.833333	0	0.4	0.366667	0	0	0	0	0	0	0	0	3.26667
TCGA-IN-7806	1.96667	0.533333	0	0.766667	0	0	0	0	0	0	0	0	0	3.26667
TCGA-BR-A4CR	1.23333	0	0	2.03333	0	0	0	0	0	0	0	0	0	3.26667
TCGA-BR-8296	2.63333	0.6	0	0	0	0	0	0	0	0	0	0	0	3.23333
TCGA-BR-8676	1.3	0.233333	0	0.966667	0	0	0.7	0	0	0	0	0	0	3.2
TCGA-D7-8573	2.1	0	0	1.1	0	0	0	0	0	0	0	0	0	3.2
TCGA-CD-A489	1.53333	0.4	0	0.833333	0	0	0.4	0	0	0	0	0	0	3.16667
TCGA-HU-A4G6	2.6	0.233333	0	0	0	0	0.333333	0	0	0	0	0	0	3.16667
pfg035T	1.01043	0	0	0.644013	0	0	0.867314	0.490831	0	0	0	0	0.138799	3.15139
pfg039T	0.86228	0.167925	0	1.35994	0	0	0	0.645451	0	0	0	0	0.112549	3.14815
TCGA-CG-4304	1.7	0.666667	0	0.766667	0	0	0	0	0	0	0	0	0	3.13333
TCGA-BR-4188	2.73333	0	0	0.366667	0	0	0	0	0	0	0	0	0	3.1
TCGA-RD-A7BW	2.6	0.5	0	0	0	0	0	0	0	0	0	0	0	3.1
TCGA-FP-7998	2.43333	0.266667	0	0.366667	0	0	0	0	0	0	0	0	0	3.06667
TCGA-BR-7196	1.26667	0	0	1.8	0	0	0	0	0	0	0	0	0	3.06667
TCGA-BR-8380	2.56667	0	0	0	0	0	0.5	0	0	0	0	0	0	3.06667
TCGA-D7-6521	1.73333	1.06667	0	0.266667	0	0	0	0	0	0	0	0	0	3.06667
s_76629543	1.6	0.233333	0	0	0	0	1.23333	0	0	0	0	0	0	3.06667
TCGA-HF-7133	1.03333	0	0	1.8	0.233333	0	0	0	0	0	0	0	0	3.06667
TCGA-D7-A4YX	2.7	0	0	0	0	0	0	0.333333	0	0	0	0	0	3.03333
TCGA-BR-6707	3	0	0	0	0	0	0	0	0	0	0	0	0	3
pfg102T	0.304567	0.417835	0	1.77994	0	0	0.137361	0.194534	0	0	0	0	0.161453	2.99569
TCGA-D7-A6F2	2.7	0.266667	0	0	0	0	0	0	0	0	0	0	0	2.96667
TCGA-BR-8677	1.9	0.633333	0	0	0	0	0	0.4	0	0	0	0	0	2.93333
pfg258T	1.72816	0.148867	0	0.431499	0	0	0	0.264293	0	0	0	0.093132	0.266451	2.9324
pfg024T	2.66667	0	0	0	0.233333	0	0	0	0	0	0	0	0	2.9
TCGA-CG-5732	2	0.366667	0	0.533333	0	0	0	0	0	0	0	0	0	2.9
TCGA-FP-7735	1.36667	0.866667	0	0.633333	0	0	0	0	0	0	0	0	0	2.86667
s_990515	0.733333	0	0	0	0	0	2.13333	0	0	0	0	0	0	2.86667
TCGA-BR-4255	2.13333	0	0	0.733333	0	0	0	0	0	0	0	0	0	2.86667
TCGA-CG-4462	2.23333	0	0	0	0	0	0.633333	0	0	0	0	0	0	2.86667
TCGA-BR-A4J1	2.03333	0.766667	0	0	0	0	0	0	0	0	0	0	0	2.8
pfg167T	0.847537	0.159655	0	0.670262	0	0	0.374685	0.59475	0	0	0	0	0.135563	2.78245
TCGA-CD-8534	2.1	0.666667	0	0	0	0	0	0	0	0	0	0	0	2.76667
pfg220T	0.798634	0	0	0.303488	0	0	0.849335	0.596548	0	0	0	0	0.199209	2.74721
TCGA-KB-A6F5	1.86667	0	0	0.833333	0	0	0	0	0	0	0	0	0	2.7
s_970010	0.933333	0.766667	0	0.566667	0	0	0.4	0	0	0	0	0	0	2.66667
TCGA-HU-8610	1.93333	0.333333	0	0	0	0	0.366667	0	0	0	0	0	0	2.63333
TCGA-CG-4477	1.56667	0	0	1.03333	0	0	0	0	0	0	0	0	0	2.6
pfg316T	0.914779	0	0	0.514204	0.083423	0	0.72384	0.334772	0	0	0	0	0	2.57102
pfg157T	0.729953	0.206401	0	0.48256	0	0	0.838547	0.159295	0	0	0	0	0.148508	2.56526
pfg032T	0.533621	0.217188	0	1.04099	0	0	0.296656	0.322186	0	0	0	0	0.144193	2.55484
pfg097T	0.887091	0	0	0.569939	0	0	0.234088	0.846099	0	0	0	0	0	2.53722
TCGA-D7-8576	1.93333	0	0	0.6	0	0	0	0	0	0	0	0	0	2.53333
pfg020T	0.133333	0.6	0	1.36667	0	0	0.4	0	0	0	0	0	0	2.5
TCGA-BR-8367	2.16667	0	0	0	0	0	0.333333	0	0	0	0	0	0	2.5
TCGA-HU-8245	1.53333	0	0	0.966667	0	0	0	0	0	0	0	0	0	2.5
TCGA-RD-A7BS	1.53333	0.366667	0	0.6	0	0	0	0	0	0	0	0	0	2.5
pfg052T	0.54333	0	0	1.29414	0	0	0.253146	0.092772	0	0	0	0.090974	0.222941	2.4973
pfg082T	0.713412	0.116505	0	1.15462	0	0	0	0.268968	0	0	0	0	0.237684	2.49119
TCGA-BR-8682	2.2	0.266667	0	0	0	0	0	0	0	0	0	0	0	2.46667
TCGA-BR-A4J2	2.46667	0	0	0	0	0	0	0	0	0	0	0	0	2.46667
TCGA-D7-6520	1.56667	0	0	0.5	0.4	0	0	0	0	0	0	0	0	2.46667
pfg025T	1	0.233333	0	1.23333	0	0	0	0	0	0	0	0	0	2.46667
pfg118T	0.765912	0	0	1.25926	0	0	0	0.205322	0	0	0	0.085581	0.130529	2.4466
pfg011T	0.5	0	0	0.833333	0	0	1.1	0	0	0	0	0	0	2.43333
TCGA-BR-4183	2.43333	0	0	0	0	0	0	0	0	0	0	0	0	2.43333
TCGA-D7-6519	1.66667	0.366667	0	0	0	0	0	0.366667	0	0	0	0	0	2.4
TCGA-BR-A4J7	2.16667	0	0	0.233333	0	0	0	0	0	0	0	0	0	2.4
TCGA-BR-8384	1.33333	0	0	0	0	0	0.733333	0.333333	0	0	0	0	0	2.4
pfg317T	1.29881	0	0	0.279396	0	0	0.175117	0.633585	0	0	0	0	0	2.38691
TCGA-BR-7722	1.36667	0.233333	0	0.766667	0	0	0	0	0	0	0	0	0	2.36667
TCGA-CG-4475	1.4	0	0	0.666667	0.3	0	0	0	0	0	0	0	0	2.36667
TCGA-CG-4301	0.7	0	0	1.23333	0.433333	0	0	0	0	0	0	0	0	2.36667
TCGA-BR-7957	1.56667	0	0	0.766667	0	0	0	0	0	0	0	0	0	2.33333
TCGA-BR-4279	2.33333	0	0	0	0	0	0	0	0	0	0	0	0	2.33333
TCGA-B7-A5TK	1.6	0.3	0	0	0	0	0	0.4	0	0	0	0	0	2.3
TCGA-F1-A72C	1.9	0	0	0.4	0	0	0	0	0	0	0	0	0	2.3
s_31231321	0.833333	0	0	0	0	0	1.06667	0.366667	0	0	0	0	0	2.26667
TCGA-CD-5802	1.26667	0.633333	0	0.333333	0	0	0	0	0	0	0	0	0	2.23333
TCGA-D7-8578	2.23333	0	0	0	0	0	0	0	0	0	0	0	0	2.23333
pfg213T	1.05897	0	0	0.468177	0	0	0.331895	0.200647	0	0	0	0	0.159655	2.21935
pfg100T	0.970514	0.115067	0	0.783172	0	0	0	0.152104	0	0	0	0	0.195613	2.21647
TCGA-BR-6709	0.266667	0.366667	0	1.56667	0	0	0	0	0	0	0	0	0	2.2
pfg378T	0.842503	0	0	0.438691	0	0	0.093851	0.626753	0	0	0	0	0.149946	2.15174
TCGA-BR-8486	1.5	0	0	0.566667	0	0	0	0	0	0	0	0	0	2.06667
TCGA-CG-4455	0.6	0	0	1.46667	0	0	0	0	0	0	0	0	0	2.06667
pfg015T	1.03333	0	0	0.5	0	0	0.533333	0	0	0	0	0	0	2.06667
TCGA-BR-6801	1.56667	0.466667	0	0	0	0	0	0	0	0	0	0	0	2.03333
pfg424T	0.622438	0	0	1.21719	0	0	0	0.135203	0	0	0	0	0	1.97483
TCGA-CD-8526	1.6	0	0	0	0	0	0	0.366667	0	0	0	0	0	1.96667
TCGA-D7-A748	1.6	0	0	0	0	0	0.366667	0	0	0	0	0	0	1.96667
pfg001T	1.1	0	0	0.4	0	0	0.466667	0	0	0	0	0	0	1.96667
TCGA-MX-A5UG	1.96667	0	0	0	0	0	0	0	0	0	0	0	0	1.96667
pfg166T	0.438332	0.121539	0	0.829917	0	0	0	0.550881	0	0	0	0	0	1.94067
pfg023T	1.00755	0.247753	0	0.340885	0	0	0.100324	0.240561	0	0	0	0	0	1.93707
TCGA-BR-6564	1.26667	0.3	0	0.366667	0	0	0	0	0	0	0	0	0	1.93333
TCGA-BR-8295	1.56667	0	0	0	0	0	0.366667	0	0	0	0	0	0	1.93333
TCGA-BR-6456	1.46667	0	0	0	0	0	0	0.466667	0	0	0	0	0	1.93333
TCGA-HU-A4G2	1.66667	0.266667	0	0	0	0	0	0	0	0	0	0	0	1.93333
TCGA-CD-5799	1.33333	0	0	0	0	0	0	0.6	0	0	0	0	0	1.93333
TCGA-BR-8058	1.43333	0	0	0.5	0	0	0	0	0	0	0	0	0	1.93333
TCGA-CD-8532	1.16667	0.333333	0	0.433333	0	0	0	0	0	0	0	0	0	1.93333
TCGA-CD-5803	1.6	0.3	0	0	0	0	0	0	0	0	0	0	0	1.9
pfg136T	0.73283	0	0	0.56059	0	0	0.114347	0.317152	0	0	0	0	0.156778	1.8817
TCGA-D7-A6ET	1.86667	0	0	0	0	0	0	0	0	0	0	0	0	1.86667
TCGA-D7-8574	1.23333	0	0	0.633333	0	0	0	0	0	0	0	0	0	1.86667
pfg104T	0.957929	0.137001	0	0.416037	0	0	0	0.331176	0	0	0	0	0	1.84214
pfg007T	1.2	0	0	0.633333	0	0	0	0	0	0	0	0	0	1.83333
pfg006T	1.36667	0	0	0.433333	0	0	0	0	0	0	0	0	0	1.8
TCGA-CG-5716	1.8	0	0	0	0	0	0	0	0	0	0	0	0	1.8
pfg228T	0.981302	0	0	0.564905	0	0	0	0.222582	0	0	0	0	0	1.76879
TCGA-BR-4294	0.4	0	0	1.36667	0	0	0	0	0	0	0	0	0	1.76667
TCGA-D7-8575	1.5	0	0	0	0.266667	0	0	0	0	0	0	0	0	1.76667
TCGA-BR-4187	1.36667	0	0	0.366667	0	0	0	0	0	0	0	0	0	1.73333
TCGA-D7-A74B	1.5	0.233333	0	0	0	0	0	0	0	0	0	0	0	1.73333
pfg018T	1.33333	0	0	0	0	0	0	0.333333	0	0	0	0	0	1.66667
pfg010T	0.733333	0	0	0.466667	0.433333	0	0	0	0	0	0	0	0	1.63333
TCGA-CG-5725	1.3	0	0	0.333333	0	0	0	0	0	0	0	0	0	1.63333
pfg036T	0.933118	0	0	0.39662	0	0	0	0.208918	0	0	0	0	0	1.53866
pfg282T	0.947141	0.169723	0	0.254225	0	0	0	0.158936	0	0	0	0	0	1.53002
pfg164T	0.884933	0	0	0.157497	0	0	0.278677	0.203524	0	0	0	0	0	1.52463
TCGA-BR-8592	1.43333	0	0	0	0	0	0	0	0	0	0	0	0	1.43333
TCGA-BR-A4IV	1.43333	0	0	0	0	0	0	0	0	0	0	0	0	1.43333
pfg094T	1.08918	0	0	0	0	0	0	0.289824	0	0	0	0	0	1.379
pfg375T	0.79324	0	0	0.238044	0	0	0.082704	0.24128	0	0	0	0	0	1.35527
pfg031T	0.609853	0	0	0.231931	0	0	0.294858	0.169723	0	0	0	0	0	1.30636
TCGA-BR-A4J6	0.266667	0	0	1.03333	0	0	0	0	0	0	0	0	0	1.3
TGH	1.3	0	0	0	0	0	0	0	0	0	0	0	0	1.3
pfg416T	0.628191	0	0	0.207479	0	0	0.100324	0.306724	0	0	0	0	0	1.24272
TCGA-BR-A44T	1.2	0	0	0	0	0	0	0	0	0	0	0	0	1.2
TCGA-HU-A4HB	1.2	0	0	0	0	0	0	0	0	0	0	0	0	1.2
TCGA-BR-8371	1.16667	0	0	0	0	0	0	0	0	0	0	0	0	1.16667
pfg151T	0.881697	0	0	0	0	0	0	0.166127	0	0	0	0	0	1.04782
s_98748381	0.8	0.233333	0	0	0	0	0	0	0	0	0	0	0	1.03333
TCGA-BR-8291	0.433333	0	0	0.6	0	0	0	0	0	0	0	0	0	1.03333
s_2000362	1	0	0	0	0	0	0	0	0	0	0	0	0	1
TCGA-BR-8365	0.966667	0	0	0	0	0	0	0	0	0	0	0	0	0.966667
pfg021T	0.666667	0	0	0.3	0	0	0	0	0	0	0	0	0	0.966667
pfg050T	0.29306	0	0	0.397339	0	0	0.092053	0.154621	0	0	0	0	0	0.937073
pfg132T	0.7242	0	0	0.211435	0	0	0	0	0	0	0	0	0	0.935635
TCGA-BR-6803	0.933333	0	0	0	0	0	0	0	0	0	0	0	0	0.933333
TCGA-BR-8364	0.433333	0	0	0.5	0	0	0	0	0	0	0	0	0	0.933333
TCGA-BR-A4IU	0.933333	0	0	0	0	0	0	0	0	0	0	0	0	0.933333
s_990475	0.466667	0	0	0.4	0	0	0	0	0	0	0	0	0	0.866667
TWH	0.6	0	0	0	0.233333	0	0	0	0	0	0	0	0	0.833333
pfg156T	0.559511	0	0	0	0	0	0	0.239123	0	0	0	0	0	0.798634
s_990172	0.733333	0	0	0	0	0	0	0	0	0	0	0	0	0.733333
pfg003T	0.666667	0	0	0	0	0	0	0	0	0	0	0	0	0.666667
pfg002T	0.633333	0	0	0	0	0	0	0	0	0	0	0	0	0.633333
TCGA-BR-A4IZ	0.633333	0	0	0	0	0	0	0	0	0	0	0	0	0.633333
TCGA-HU-A4GJ	0.633333	0	0	0	0	0	0	0	0	0	0	0	0	0.633333
pfg142T	0.238403	0	0	0.269328	0	0	0	0.096009	0	0	0	0	0	0.60374
pfg005T	0.378281	0	0	0.167566	0	0	0	0	0	0	0	0	0	0.545847
s_990396	0.5	0	0	0	0	0	0	0	0	0	0	0	0	0.5
pfg398T	0.385113	0	0	0	0	0	0	0	0	0	0	0	0	0.385113
s_990089	0.366667	0	0	0	0	0	0	0	0	0	0	0	0	0.366667
s_990300	0.333333	0	0	0	0	0	0	0	0	0	0	0	0	0.333333
pfg138T	0.286228	0	0	0	0	0	0	0	0	0	0	0	0	0.286228
TCGA-FP-8210	0.266667	0	0	0	0	0	0	0	0	0	0	0	0	0.266667
s_990097	0.2	0	0	0	0	0	0	0	0	0	0	0	0	0.2
TCGA-BR-6710	0.2	0	0	0	0	0	0	0	0	0	0	0	0	0.2
TCGA-FP-8209	0.166667	0	0	0	0	0	0	0	0	0	0	0	0	0.166667
