# Supplementary material for: A mutational signature in gastric cancer suggests therapeutic strategies
Source: Nat Commun. 2015 Oct 29;6:8683. doi: 10.1038/ncomms9683 (PMC4918743; doi:10.1038/ncomms9683)
Supplement: Supplementary Data 3 — Indels and structural variants in whole-genome sequenced gastric cancers. [file ncomms9683-s3.xlsx]

## Sheet: Supplementary Data 3
Supplementary Data 3. Indels and structural variants in whole-genome sequenced gastric cancers.
Gastric whole-genome sequenced sample	Total number of large indels with overlapping microhomology	Total number of structural variants	Presence of signature 3
pfg005T	34	22	No
pfg008T	7833	69	No
pfg022T	179	44	No
pfg023T	130	Unknown	No
pfg030T	196	235	No
pfg031T	60	15	No
pfg032T	310	183	No
pfg034T	1263	310	Yes
pfg035T	141	47	No
pfg036T	89	37	No
pfg038T	396	133	Yes
pfg039T	157	115	No
pfg043T	206	17	No
pfg050T	61	153	No
pfg052T	142	36	No
pfg053T	4028	578	Yes
pfg054T	349	344	No
pfg057T	2089	22	No
pfg058T	316	414	No
pfg059T	171	112	No
pfg060T	270	134	No
pfg062T	172	27	No
pfg064T	169	150	No
pfg065T	966	232	Yes
pfg068T	12104	32	No
pfg069T	537	142	No
pfg072T	245	152	No
pfg073T	120	31	No
pfg076T	608	401	Yes
pfg081T	215	350	No
pfg082T	304	55	No
pfg088T	823	147	Yes
pfg089T	236	100	No
pfg092T	130	92	No
pfg094T	72	69	No
pfg097T	121	41	No
pfg099T	360	Unknown	Yes
pfg100T	221	115	No
pfg102T	138	143	No
pfg103T	540	14	No
pfg104T	103	20	No
pfg105T	187	463	No
pfg106T	206	242	No
pfg107T	471	208	No
pfg108T	378	177	No
pfg115T	284	69	No
pfg116T	567	155	Yes
pfg118T	181	113	No
pfg119T	206	197	No
pfg120T	1209	492	No
pfg121T	190	103	No
pfg122T	4811	239	Yes
pfg123T	154	65	No
pfg124T	289	238	No
pfg125T	625	256	No
pfg127T	8248	29	No
pfg129T	803	8	No
pfg130T	195	121	No
pfg132T	130	154	No
pfg135T	84	27	No
pfg136T	95	28	No
pfg138T	46	4	No
pfg142T	68	6	No
pfg143T	3018	35	No
pfg144T	352	301	Yes
pfg145T	282	140	No
pfg146T	470	355	No
pfg151T	72	30	No
pfg156T	39	7	No
pfg157T	122	111	No
pfg160T	371	299	No
pfg164T	61	10	No
pfg166T	90	167	No
pfg167T	165	97	No
pfg173T	473	390	No
pfg180T	482	119	No
pfg181T	13917	26	Yes
pfg182T	108	23	No
pfg205T	160	112	No
pfg212T	1564	5	No
pfg213T	173	17	No
pfg217T	266	117	No
pfg220T	122	12	No
pfg222T	205	101	No
pfg228T	127	78	No
pfg258T	176	79	No
pfg272T	103	51	No
pfg277T	310	172	Yes
pfg282T	89	71	No
pfg311T	87	52	No
pfg316T	101	73	No
pfg317T	108	23	No
pfg344T	177	251	No
pfg373T	156	91	No
pfg375T	70	21	No
pfg378T	98	31	No
pfg398T	48	3	No
pfg413T	148	18	No
pfg416T	54	12	No
pfg424T	249	117	No
