# Supplementary material for: A mutational signature in gastric cancer suggests therapeutic strategies
Source: Nat Commun. 2015 Oct 29;6:8683. doi: 10.1038/ncomms9683 (PMC4918743; doi:10.1038/ncomms9683)
Supplement: Supplementary Data 4 — Indels in whole-exome sequenced gastric cancers. [file ncomms9683-s4.xlsx]

## Sheet: Supplementary Data 4
Supplementary Data 4. Indels in whole-exome sequenced gastric cancers.
Gastric whole-exome sequenced sample	Total number of large indels with overlapping microhomology	Presence of signature 3
pfg001T	Unknown	No
pfg002T	Unknown	No
pfg003T	Unknown	No
pfg006T	Unknown	No
pfg007T	Unknown	No
pfg009T	Unknown	No
pfg010T	Unknown	No
pfg011T	Unknown	No
pfg014T	Unknown	No
pfg015T	Unknown	No
pfg016T	Unknown	No
pfg017T	Unknown	No
pfg018T	Unknown	No
pfg019T	Unknown	No
pfg020T	Unknown	No
pfg021T	Unknown	No
pfg024T	Unknown	No
pfg025T	Unknown	No
pfg029T	Unknown	No
s_2000362	Unknown	No
s_31231321	Unknown	No
s_76629543	Unknown	No
s_970010	Unknown	No
s_98748381	Unknown	No
s_990089	Unknown	No
s_990097	Unknown	No
s_990172	Unknown	No
s_990300	Unknown	No
s_990396	Unknown	No
s_990475	Unknown	No
s_990515	Unknown	No
TCGA-B7-5816	8	No
TCGA-B7-5818	1	No
TCGA-B7-A5TI	5	No
TCGA-B7-A5TJ	5	No
TCGA-B7-A5TK	0	No
TCGA-B7-A5TN	1	No
TCGA-BR-4183	1	No
TCGA-BR-4184	13	No
TCGA-BR-4187	3	No
TCGA-BR-4188	2	No
TCGA-BR-4191	13	Yes
TCGA-BR-4201	20	No
TCGA-BR-4253	5	No
TCGA-BR-4255	8	No
TCGA-BR-4256	14	No
TCGA-BR-4257	5	No
TCGA-BR-4267	10	Yes
TCGA-BR-4279	3	No
TCGA-BR-4280	9	No
TCGA-BR-4292	22	No
TCGA-BR-4294	5	No
TCGA-BR-4357	4	No
TCGA-BR-4361	12	No
TCGA-BR-4362	18	No
TCGA-BR-4363	8	No
TCGA-BR-4366	0	Yes
TCGA-BR-4368	4	No
TCGA-BR-4369	0	No
TCGA-BR-4370	9	No
TCGA-BR-4371	1	No
TCGA-BR-6452	22	No
TCGA-BR-6453	0	No
TCGA-BR-6454	3	No
TCGA-BR-6455	2	No
TCGA-BR-6456	1	No
TCGA-BR-6457	1	No
TCGA-BR-6458	0	No
TCGA-BR-6563	1	No
TCGA-BR-6564	1	No
TCGA-BR-6565	1	Yes
TCGA-BR-6566	11	No
TCGA-BR-6705	0	No
TCGA-BR-6706	2	No
TCGA-BR-6707	0	No
TCGA-BR-6709	0	No
TCGA-BR-6710	1	No
TCGA-BR-6801	3	No
TCGA-BR-6802	0	No
TCGA-BR-6803	1	No
TCGA-BR-6852	5	No
TCGA-BR-7196	2	No
TCGA-BR-7197	2	No
TCGA-BR-7703	10	No
TCGA-BR-7704	2	Yes
TCGA-BR-7707	7	No
TCGA-BR-7715	4	No
TCGA-BR-7716	2	No
TCGA-BR-7717	0	No
TCGA-BR-7722	0	No
TCGA-BR-7723	2	No
TCGA-BR-7851	10	No
TCGA-BR-7901	3	Yes
TCGA-BR-7957	1	No
TCGA-BR-7958	7	Yes
TCGA-BR-7959	2	No
TCGA-BR-8058	0	No
TCGA-BR-8059	16	No
TCGA-BR-8060	1	No
TCGA-BR-8077	1	No
TCGA-BR-8078	16	No
TCGA-BR-8080	0	No
TCGA-BR-8081	7	No
TCGA-BR-8284	1	No
TCGA-BR-8285	2	No
TCGA-BR-8286	4	No
TCGA-BR-8289	1	No
TCGA-BR-8291	0	No
TCGA-BR-8295	4	No
TCGA-BR-8296	0	No
TCGA-BR-8297	7	No
TCGA-BR-8360	8	No
TCGA-BR-8361	18	No
TCGA-BR-8363	6	No
TCGA-BR-8364	1	No
TCGA-BR-8365	0	No
TCGA-BR-8366	2	No
TCGA-BR-8367	1	No
TCGA-BR-8368	15	No
TCGA-BR-8369	3	Yes
TCGA-BR-8370	3	No
TCGA-BR-8371	0	No
TCGA-BR-8372	13	No
TCGA-BR-8373	2	No
TCGA-BR-8380	1	No
TCGA-BR-8381	1	No
TCGA-BR-8382	5	No
TCGA-BR-8384	0	No
TCGA-BR-8483	1	No
TCGA-BR-8484	0	No
TCGA-BR-8485	0	No
TCGA-BR-8486	3	No
TCGA-BR-8487	8	No
TCGA-BR-8588	1	No
TCGA-BR-8589	1	No
TCGA-BR-8590	1	No
TCGA-BR-8591	15	No
TCGA-BR-8592	0	No
TCGA-BR-8676	2	No
TCGA-BR-8677	5	No
TCGA-BR-8678	2	No
TCGA-BR-8679	6	No
TCGA-BR-8680	3	No
TCGA-BR-8682	1	No
TCGA-BR-8683	1	No
TCGA-BR-8686	0	No
TCGA-BR-8687	2	No
TCGA-BR-8690	3	No
TCGA-BR-A44T	0	No
TCGA-BR-A44U	3	No
TCGA-BR-A452	2	No
TCGA-BR-A453	1	No
TCGA-BR-A4CQ	5	No
TCGA-BR-A4CR	1	No
TCGA-BR-A4CS	3	Yes
TCGA-BR-A4IU	0	No
TCGA-BR-A4IV	1	No
TCGA-BR-A4IY	7	No
TCGA-BR-A4IZ	0	No
TCGA-BR-A4J1	4	No
TCGA-BR-A4J2	0	No
TCGA-BR-A4J4	1	No
TCGA-BR-A4J5	0	No
TCGA-BR-A4J6	0	No
TCGA-BR-A4J7	0	No
TCGA-BR-A4J8	1	No
TCGA-BR-A4PD	3	No
TCGA-BR-A4PE	2	No
TCGA-BR-A4PF	5	No
TCGA-BR-A4QI	2	No
TCGA-BR-A4QL	19	No
TCGA-BR-A4QM	2	No
TCGA-CD-5798	3	No
TCGA-CD-5799	1	No
TCGA-CD-5800	1	No
TCGA-CD-5801	2	No
TCGA-CD-5802	2	No
TCGA-CD-5803	1	No
TCGA-CD-5804	4	No
TCGA-CD-5813	4	Yes
TCGA-CD-8524	4	No
TCGA-CD-8525	1	No
TCGA-CD-8526	3	No
TCGA-CD-8527	4	No
TCGA-CD-8528	1	No
TCGA-CD-8529	11	Yes
TCGA-CD-8530	2	No
TCGA-CD-8531	6	No
TCGA-CD-8532	0	No
TCGA-CD-8533	2	No
TCGA-CD-8534	1	No
TCGA-CD-8535	4	No
TCGA-CD-8536	10	No
TCGA-CD-A486	4	No
TCGA-CD-A487	1	No
TCGA-CD-A489	1	No
TCGA-CD-A48A	1	No
TCGA-CD-A48C	1	No
TCGA-CD-A4MG	12	No
TCGA-CD-A4MH	1	No
TCGA-CD-A4MI	12	No
TCGA-CD-A4MJ	3	No
TCGA-CG-4300	4	No
TCGA-CG-4301	0	No
TCGA-CG-4304	4	No
TCGA-CG-4305	9	No
TCGA-CG-4306	5	No
TCGA-CG-4436	1	No
TCGA-CG-4437	32	Yes
TCGA-CG-4438	4	No
TCGA-CG-4440	1	No
TCGA-CG-4441	2	No
TCGA-CG-4442	14	No
TCGA-CG-4443	9	Yes
TCGA-CG-4444	0	No
TCGA-CG-4449	3	No
TCGA-CG-4455	1	No
TCGA-CG-4460	12	No
TCGA-CG-4462	0	No
TCGA-CG-4465	3	No
TCGA-CG-4466	2	No
TCGA-CG-4469	2	No
TCGA-CG-4474	4	No
TCGA-CG-4475	2	No
TCGA-CG-4476	3	Yes
TCGA-CG-4477	34	No
TCGA-CG-5716	0	No
TCGA-CG-5717	4	Yes
TCGA-CG-5718	0	No
TCGA-CG-5719	1	No
TCGA-CG-5720	1	No
TCGA-CG-5721	12	No
TCGA-CG-5722	0	No
TCGA-CG-5723	17	No
TCGA-CG-5724	1	No
TCGA-CG-5725	29	No
TCGA-CG-5726	17	No
TCGA-CG-5727	0	No
TCGA-CG-5728	18	No
TCGA-CG-5730	1	No
TCGA-CG-5732	1	No
TCGA-CG-5733	14	No
TCGA-CG-5734	0	No
TCGA-D7-5577	2	No
TCGA-D7-5578	2	No
TCGA-D7-5579	2	No
TCGA-D7-6518	3	No
TCGA-D7-6519	3	No
TCGA-D7-6520	1	No
TCGA-D7-6521	0	No
TCGA-D7-6522	1	No
TCGA-D7-6524	1	No
TCGA-D7-6525	0	No
TCGA-D7-6526	6	Yes
TCGA-D7-6527	2	No
TCGA-D7-6528	1	No
TCGA-D7-6815	5	No
TCGA-D7-6817	1	No
TCGA-D7-6818	6	No
TCGA-D7-6820	0	Yes
TCGA-D7-6822	1	No
TCGA-D7-8570	6	Yes
TCGA-D7-8572	4	Yes
TCGA-D7-8573	5	No
TCGA-D7-8574	0	No
TCGA-D7-8575	0	No
TCGA-D7-8576	2	No
TCGA-D7-8578	0	No
TCGA-D7-8579	1	No
TCGA-D7-A4YT	24	Yes
TCGA-D7-A4YU	2	No
TCGA-D7-A4YV	7	No
TCGA-D7-A4YX	2	No
TCGA-D7-A4YY	7	No
TCGA-D7-A4Z0	0	No
TCGA-D7-A6ET	0	No
TCGA-D7-A6EV	2	No
TCGA-D7-A6EX	1	No
TCGA-D7-A6EY	10	No
TCGA-D7-A6EZ	12	Yes
TCGA-D7-A6F0	2	No
TCGA-D7-A6F2	2	No
TCGA-D7-A747	1	No
TCGA-D7-A748	0	No
TCGA-D7-A74A	1	No
TCGA-D7-A74B	0	No
TCGA-EQ-5647	0	No
TCGA-EQ-8122	3	No
TCGA-EQ-A4SO	19	Yes
TCGA-F1-6177	11	No
TCGA-F1-6874	12	No
TCGA-F1-6875	0	No
TCGA-F1-A448	3	No
TCGA-F1-A72C	3	No
TCGA-FP-7735	0	No
TCGA-FP-7829	2	No
TCGA-FP-7916	0	No
TCGA-FP-7998	0	No
TCGA-FP-8099	3	No
TCGA-FP-8209	1	No
TCGA-FP-8210	0	No
TCGA-FP-8211	9	No
TCGA-FP-8631	1	Yes
TCGA-FP-A4BE	16	No
TCGA-FP-A4BF	2	No
TCGA-HF-7131	1	No
TCGA-HF-7132	9	No
TCGA-HF-7133	3	No
TCGA-HF-7134	1	No
TCGA-HF-7136	5	No
TCGA-HF-A5NB	13	No
TCGA-HJ-7597	13	No
TCGA-HU-8238	1	No
TCGA-HU-8243	3	No
TCGA-HU-8244	1	No
TCGA-HU-8245	2	No
TCGA-HU-8249	2	No
TCGA-HU-8602	14	No
TCGA-HU-8604	2	No
TCGA-HU-8608	4	No
TCGA-HU-8610	2	No
TCGA-HU-A4G2	0	No
TCGA-HU-A4G3	2	No
TCGA-HU-A4G6	2	No
TCGA-HU-A4G8	19	No
TCGA-HU-A4G9	5	No
TCGA-HU-A4GC	3	No
TCGA-HU-A4GD	2	No
TCGA-HU-A4GF	3	No
TCGA-HU-A4GH	1	No
TCGA-HU-A4GJ	1	No
TCGA-HU-A4GN	14	No
TCGA-HU-A4GP	6	No
TCGA-HU-A4GQ	19	No
TCGA-HU-A4GT	14	No
TCGA-HU-A4GU	7	No
TCGA-HU-A4GX	15	No
TCGA-HU-A4GY	2	No
TCGA-HU-A4H0	2	No
TCGA-HU-A4H2	2	No
TCGA-HU-A4H3	12	No
TCGA-HU-A4H4	1	No
TCGA-HU-A4H5	17	Yes
TCGA-HU-A4H6	1	No
TCGA-HU-A4H8	12	No
TCGA-HU-A4HB	1	No
TCGA-HU-A4HD	2	Yes
TCGA-IN-7806	0	No
TCGA-IN-7808	2	No
TCGA-IN-8462	2	No
TCGA-IN-8663	0	No
TCGA-IN-A6RI	1	No
TCGA-IN-A6RJ	1	No
TCGA-IN-A6RL	8	Yes
TCGA-IN-A6RN	1	No
TCGA-IN-A6RO	4	No
TCGA-IN-A6RP	0	No
TCGA-IN-A6RR	0	No
TCGA-IP-7968	0	No
TCGA-KB-A6F5	1	No
TCGA-KB-A6F7	6	No
TCGA-MX-A5UG	0	No
TCGA-MX-A5UJ	8	No
TCGA-MX-A663	1	No
TCGA-MX-A666	4	Yes
TCGA-R5-A7O7	0	No
TCGA-RD-A7BS	1	No
TCGA-RD-A7BT	2	No
TCGA-RD-A7BW	2	No
TCGA-RD-A7C1	4	No
TGH	Unknown	No
TWH	Unknown	No
