# Supplementary material for: A mutational signature in gastric cancer suggests therapeutic strategies
Source: Nat Commun. 2015 Oct 29;6:8683. doi: 10.1038/ncomms9683 (PMC4918743; doi:10.1038/ncomms9683)
Supplement: Supplementary Data 5 — Examined gastric cancer cell lines. [file ncomms9683-s5.xlsx]

## Sheet: Supplementary Data 5
Supplementary Data 5. Examined gastric cancer cell lines.
Gastric Cell Line Name	Gastric Cell Line Information	Accession numbers to sequencing data
ECC10	http://cancer.sanger.ac.uk/cell_lines/search?q=ECC10	EGAS00001000978
ECC12	http://cancer.sanger.ac.uk/cell_lines/search?q=ECC12	EGAS00001000978
KATOIII	http://cancer.sanger.ac.uk/cell_lines/search?q=KATOIII	EGAS00001000978
MKN1	http://cancer.sanger.ac.uk/cell_lines/search?q=MKN1	EGAS00001000978
SCH	http://cancer.sanger.ac.uk/cell_lines/search?q=SCH	EGAS00001000978
23132-87	http://cancer.sanger.ac.uk/cell_lines/search?q=23132-87	EGAS00001000978
AGS	http://cancer.sanger.ac.uk/cell_lines/search?q=AGS	EGAS00001000978
GCIY	http://cancer.sanger.ac.uk/cell_lines/search?q=GCIY	EGAS00001000978
GT3TKB	http://cancer.sanger.ac.uk/cell_lines/search?q=GT3TKB	EGAS00001000978
HGC-27	http://cancer.sanger.ac.uk/cell_lines/search?q=HGC-27	EGAS00001000978
MKN28	http://cancer.sanger.ac.uk/cell_lines/search?q=MKN28	EGAS00001000978
MKN45	http://cancer.sanger.ac.uk/cell_lines/search?q=MKN45	EGAS00001000978
MKN7	http://cancer.sanger.ac.uk/cell_lines/search?q=MKN7	EGAS00001000978
NCI-N87	http://cancer.sanger.ac.uk/cell_lines/search?q=NCI-N87	EGAS00001000978
NCI-SNU-1	http://cancer.sanger.ac.uk/cell_lines/search?q=NCI-SNU-1	EGAS00001000978
NCI-SNU-16	http://cancer.sanger.ac.uk/cell_lines/search?q=NCI-SNU-16	EGAS00001000978
NCI-SNU-5	http://cancer.sanger.ac.uk/cell_lines/search?q=NCI-SNU-5	EGAS00001000978
NUGC-3	http://cancer.sanger.ac.uk/cell_lines/search?q=NUGC-3	EGAS00001000978
RF-48	http://cancer.sanger.ac.uk/cell_lines/search?q=RF-48	EGAS00001000978
TGBC11TKB	http://cancer.sanger.ac.uk/cell_lines/search?q=TGBC11TKB	EGAS00001000978
