# Supplementary material for: A mutational signature in gastric cancer suggests therapeutic strategies
Source: Nat Commun. 2015 Oct 29;6:8683. doi: 10.1038/ncomms9683 (PMC4918743; doi:10.1038/ncomms9683)
Supplement: Supplementary Software 1 — MATLAB based computational framework for deciphering signatures of mutational processes. [file ncomms9683-s6.zip]

Archive with 442 entries (345 files):
- Supplementary Software 1/
- Supplementary Software 1/.DS_Store
- __MACOSX/
- __MACOSX/Supplementary Software 1/
- __MACOSX/Supplementary Software 1/._.DS_Store
- Supplementary Software 1/data/
- Supplementary Software 1/data/2012-Nik-ZainalEtAl-Cell/
- Supplementary Software 1/data/2012-Nik-ZainalEtAl-Cell/21_WTSI_BRCA_whole_genome_substitutions.mat
- __MACOSX/Supplementary Software 1/data/
- __MACOSX/Supplementary Software 1/data/2012-Nik-ZainalEtAl-Cell/
- __MACOSX/Supplementary Software 1/data/2012-Nik-ZainalEtAl-Cell/._21_WTSI_BRCA_whole_genome_substitutions.mat
- __MACOSX/Supplementary Software 1/data/._2012-Nik-ZainalEtAl-Cell
- Supplementary Software 1/data/2013-AlexandrovEtAl-CellReports/
- Supplementary Software 1/data/2013-AlexandrovEtAl-CellReports/100_WTSI_BRCA_whole_exome_substitutions.mat
- __MACOSX/Supplementary Software 1/data/2013-AlexandrovEtAl-CellReports/
- __MACOSX/Supplementary Software 1/data/2013-AlexandrovEtAl-CellReports/._100_WTSI_BRCA_whole_exome_substitutions.mat
- Supplementary Software 1/data/2013-AlexandrovEtAl-CellReports/100_WTSI_BRCA_whole_exome_substitutions_strand_bias.mat
- __MACOSX/Supplementary Software 1/data/2013-AlexandrovEtAl-CellReports/._100_WTSI_BRCA_whole_exome_substitutions_strand_bias.mat
- Supplementary Software 1/data/2013-AlexandrovEtAl-CellReports/21_WTSI_BRCA_whole_genome_substitutions.mat
- __MACOSX/Supplementary Software 1/data/2013-AlexandrovEtAl-CellReports/._21_WTSI_BRCA_whole_genome_substitutions.mat
- Supplementary Software 1/data/2013-AlexandrovEtAl-CellReports/21_WTSI_BRCA_whole_genome_substitutions_dinucleotides_indels_kataegis.mat
- __MACOSX/Supplementary Software 1/data/2013-AlexandrovEtAl-CellReports/._21_WTSI_BRCA_whole_genome_substitutions_dinucleotides_indels_kataegis.mat
- Supplementary Software 1/data/2013-AlexandrovEtAl-CellReports/21_WTSI_BRCA_whole_genome_substitutions_pentanucleotides.mat
- __MACOSX/Supplementary Software 1/data/2013-AlexandrovEtAl-CellReports/._21_WTSI_BRCA_whole_genome_substitutions_pentanucleotides.mat
- Supplementary Software 1/data/2013-AlexandrovEtAl-CellReports/21_WTSI_BRCA_whole_genome_substitutions_strand_bias.mat
- __MACOSX/Supplementary Software 1/data/2013-AlexandrovEtAl-CellReports/._21_WTSI_BRCA_whole_genome_substitutions_strand_bias.mat
- __MACOSX/Supplementary Software 1/data/._2013-AlexandrovEtAl-CellReports
- Supplementary Software 1/data/2013-AlexandrovEtAl-Nature/
- Supplementary Software 1/data/2013-AlexandrovEtAl-Nature/.DS_Store
- __MACOSX/Supplementary Software 1/data/2013-AlexandrovEtAl-Nature/
- __MACOSX/Supplementary Software 1/data/2013-AlexandrovEtAl-Nature/._.DS_Store
- Supplementary Software 1/data/2013-AlexandrovEtAl-Nature/exomes/
- Supplementary Software 1/data/2013-AlexandrovEtAl-Nature/exomes/ALL/
- Supplementary Software 1/data/2013-AlexandrovEtAl-Nature/exomes/ALL/ALL_exomes_mutational_catalog_192_subs_with_strand_bias.mat
- __MACOSX/Supplementary Software 1/data/2013-AlexandrovEtAl-Nature/exomes/
- __MACOSX/Supplementary Software 1/data/2013-AlexandrovEtAl-Nature/exomes/ALL/
- __MACOSX/Supplementary Software 1/data/2013-AlexandrovEtAl-Nature/exomes/ALL/._ALL_exomes_mutational_catalog_192_subs_with_strand_bias.mat
- Supplementary Software 1/data/2013-AlexandrovEtAl-Nature/exomes/ALL/ALL_exomes_mutational_catalog_96_subs.mat
- __MACOSX/Supplementary Software 1/data/2013-AlexandrovEtAl-Nature/exomes/ALL/._ALL_exomes_mutational_catalog_96_subs.mat
- Supplementary Software 1/data/2013-AlexandrovEtAl-Nature/exomes/ALL/ALL_exomes_mutational_catalog_99_subs_with_indels_and_dinucs.mat
- __MACOSX/Supplementary Software 1/data/2013-AlexandrovEtAl-Nature/exomes/ALL/._ALL_exomes_mutational_catalog_99_subs_with_indels_and_dinucs.mat
- __MACOSX/Supplementary Software 1/data/2013-AlexandrovEtAl-Nature/exomes/._ALL
- Supplementary Software 1/data/2013-AlexandrovEtAl-Nature/exomes/AML/
- Supplementary Software 1/data/2013-AlexandrovEtAl-Nature/exomes/AML/AML_exomes_mutational_catalog_192_subs_with_strand_bias.mat
- __MACOSX/Supplementary Software 1/data/2013-AlexandrovEtAl-Nature/exomes/AML/
- __MACOSX/Supplementary Software 1/data/2013-AlexandrovEtAl-Nature/exomes/AML/._AML_exomes_mutational_catalog_192_subs_with_strand_bias.mat
- Supplementary Software 1/data/2013-AlexandrovEtAl-Nature/exomes/AML/AML_exomes_mutational_catalog_96_subs.mat
- __MACOSX/Supplementary Software 1/data/2013-AlexandrovEtAl-Nature/exomes/AML/._AML_exomes_mutational_catalog_96_subs.mat
- Supplementary Software 1/data/2013-AlexandrovEtAl-Nature/exomes/AML/AML_exomes_mutational_catalog_99_subs_with_indels_and_dinucs.mat
- __MACOSX/Supplementary Software 1/data/2013-AlexandrovEtAl-Nature/exomes/AML/._AML_exomes_mutational_catalog_99_subs_with_indels_and_dinucs.mat
- __MACOSX/Supplementary Software 1/data/2013-AlexandrovEtAl-Nature/exomes/._AML
- Supplementary Software 1/data/2013-AlexandrovEtAl-Nature/exomes/Bladder/
- Supplementary Software 1/data/2013-AlexandrovEtAl-Nature/exomes/Bladder/Bladder_exomes_mutational_catalog_192_subs_with_strand_bias.mat
- __MACOSX/Supplementary Software 1/data/2013-AlexandrovEtAl-Nature/exomes/Bladder/
- __MACOSX/Supplementary Software 1/data/2013-AlexandrovEtAl-Nature/exomes/Bladder/._Bladder_exomes_mutational_catalog_192_subs_with_strand_bias.mat
- Supplementary Software 1/data/2013-AlexandrovEtAl-Nature/exomes/Bladder/Bladder_exomes_mutational_catalog_96_subs.mat
- __MACOSX/Supplementary Software 1/data/2013-AlexandrovEtAl-Nature/exomes/Bladder/._Bladder_exomes_mutational_catalog_96_subs.mat
- Supplementary Software 1/data/2013-AlexandrovEtAl-Nature/exomes/Bladder/Bladder_exomes_mutational_catalog_99_subs_with_indels_and_dinucs.mat
- __MACOSX/Supplementary Software 1/data/2013-AlexandrovEtAl-Nature/exomes/Bladder/._Bladder_exomes_mutational_catalog_99_subs_with_indels_and_dinucs.mat
- __MACOSX/Supplementary Software 1/data/2013-AlexandrovEtAl-Nature/exomes/._Bladder
- Supplementary Software 1/data/2013-AlexandrovEtAl-Nature/exomes/Breast/
- Supplementary Software 1/data/2013-AlexandrovEtAl-Nature/exomes/Breast/Breast_exomes_mutational_catalog_192_subs_with_strand_bias.mat
- __MACOSX/Supplementary Software 1/data/2013-AlexandrovEtAl-Nature/exomes/Breast/
- __MACOSX/Supplementary Software 1/data/2013-AlexandrovEtAl-Nature/exomes/Breast/._Breast_exomes_mutational_catalog_192_subs_with_strand_bias.mat
- Supplementary Software 1/data/2013-AlexandrovEtAl-Nature/exomes/Breast/Breast_exomes_mutational_catalog_96_subs.mat
- __MACOSX/Supplementary Software 1/data/2013-AlexandrovEtAl-Nature/exomes/Breast/._Breast_exomes_mutational_catalog_96_subs.mat
- Supplementary Software 1/data/2013-AlexandrovEtAl-Nature/exomes/Breast/Breast_exomes_mutational_catalog_99_subs_with_indels_and_dinucs.mat
- __MACOSX/Supplementary Software 1/data/2013-AlexandrovEtAl-Nature/exomes/Breast/._Breast_exomes_mutational_catalog_99_subs_with_indels_and_dinucs.mat
- __MACOSX/Supplementary Software 1/data/2013-AlexandrovEtAl-Nature/exomes/._Breast
- Supplementary Software 1/data/2013-AlexandrovEtAl-Nature/exomes/Cervix/
- Supplementary Software 1/data/2013-AlexandrovEtAl-Nature/exomes/Cervix/Cervix_exomes_mutational_catalog_192_subs_with_strand_bias.mat
- __MACOSX/Supplementary Software 1/data/2013-AlexandrovEtAl-Nature/exomes/Cervix/
- __MACOSX/Supplementary Software 1/data/2013-AlexandrovEtAl-Nature/exomes/Cervix/._Cervix_exomes_mutational_catalog_192_subs_with_strand_bias.mat
- Supplementary Software 1/data/2013-AlexandrovEtAl-Nature/exomes/Cervix/Cervix_exomes_mutational_catalog_96_subs.mat
- __MACOSX/Supplementary Software 1/data/2013-AlexandrovEtAl-Nature/exomes/Cervix/._Cervix_exomes_mutational_catalog_96_subs.mat
- Supplementary Software 1/data/2013-AlexandrovEtAl-Nature/exomes/Cervix/Cervix_exomes_mutational_catalog_99_subs_with_indels_and_dinucs.mat
- __MACOSX/Supplementary Software 1/data/2013-AlexandrovEtAl-Nature/exomes/Cervix/._Cervix_exomes_mutational_catalog_99_subs_with_indels_and_dinucs.mat
- __MACOSX/Supplementary Software 1/data/2013-AlexandrovEtAl-Nature/exomes/._Cervix
- Supplementary Software 1/data/2013-AlexandrovEtAl-Nature/exomes/CLL/
- Supplementary Software 1/data/2013-AlexandrovEtAl-Nature/exomes/CLL/CLL_exomes_mutational_catalog_192_subs_with_strand_bias.mat
- __MACOSX/Supplementary Software 1/data/2013-AlexandrovEtAl-Nature/exomes/CLL/
- __MACOSX/Supplementary Software 1/data/2013-AlexandrovEtAl-Nature/exomes/CLL/._CLL_exomes_mutational_catalog_192_subs_with_strand_bias.mat
- Supplementary Software 1/data/2013-AlexandrovEtAl-Nature/exomes/CLL/CLL_exomes_mutational_catalog_96_subs.mat
- __MACOSX/Supplementary Software 1/data/2013-AlexandrovEtAl-Nature/exomes/CLL/._CLL_exomes_mutational_catalog_96_subs.mat
- Supplementary Software 1/data/2013-AlexandrovEtAl-Nature/exomes/CLL/CLL_exomes_mutational_catalog_99_subs_with_indels_and_dinucs.mat
- __MACOSX/Supplementary Software 1/data/2013-AlexandrovEtAl-Nature/exomes/CLL/._CLL_exomes_mutational_catalog_99_subs_with_indels_and_dinucs.mat
- __MACOSX/Supplementary Software 1/data/2013-AlexandrovEtAl-Nature/exomes/._CLL
- Supplementary Software 1/data/2013-AlexandrovEtAl-Nature/exomes/Colorectum/
- Supplementary Software 1/data/2013-AlexandrovEtAl-Nature/exomes/Colorectum/Colorectum_exomes_mutational_catalog_192_subs_with_strand_bias.mat
- __MACOSX/Supplementary Software 1/data/2013-AlexandrovEtAl-Nature/exomes/Colorectum/
- __MACOSX/Supplementary Software 1/data/2013-AlexandrovEtAl-Nature/exomes/Colorectum/._Colorectum_exomes_mutational_catalog_192_subs_with_strand_bias.mat
- Supplementary Software 1/data/2013-AlexandrovEtAl-Nature/exomes/Colorectum/Colorectum_exomes_mutational_catalog_96_subs.mat
- __MACOSX/Supplementary Software 1/data/2013-AlexandrovEtAl-Nature/exomes/Colorectum/._Colorectum_exomes_mutational_catalog_96_subs.mat
- Supplementary Software 1/data/2013-AlexandrovEtAl-Nature/exomes/Colorectum/Colorectum_exomes_mutational_catalog_99_subs_with_indels_and_dinucs.mat
- __MACOSX/Supplementary Software 1/data/2013-AlexandrovEtAl-Nature/exomes/Colorectum/._Colorectum_exomes_mutational_catalog_99_subs_with_indels_and_dinucs.mat
- __MACOSX/Supplementary Software 1/data/2013-AlexandrovEtAl-Nature/exomes/._Colorectum
- Supplementary Software 1/data/2013-AlexandrovEtAl-Nature/exomes/Esophageal/
- Supplementary Software 1/data/2013-AlexandrovEtAl-Nature/exomes/Esophageal/Esophageal_exomes_mutational_catalog_192_subs_with_strand_bias.mat
- __MACOSX/Supplementary Software 1/data/2013-AlexandrovEtAl-Nature/exomes/Esophageal/
- __MACOSX/Supplementary Software 1/data/2013-AlexandrovEtAl-Nature/exomes/Esophageal/._Esophageal_exomes_mutational_catalog_192_subs_with_strand_bias.mat
- Supplementary Software 1/data/2013-AlexandrovEtAl-Nature/exomes/Esophageal/Esophageal_exomes_mutational_catalog_96_subs.mat
- __MACOSX/Supplementary Software 1/data/2013-AlexandrovEtAl-Nature/exomes/Esophageal/._Esophageal_exomes_mutational_catalog_96_subs.mat
- Supplementary Software 1/data/2013-AlexandrovEtAl-Nature/exomes/Esophageal/Esophageal_exomes_mutational_catalog_99_subs_with_indels_and_dinucs.mat
- __MACOSX/Supplementary Software 1/data/2013-AlexandrovEtAl-Nature/exomes/Esophageal/._Esophageal_exomes_mutational_catalog_99_subs_with_indels_and_dinucs.mat
- __MACOSX/Supplementary Software 1/data/2013-AlexandrovEtAl-Nature/exomes/._Esophageal
- Supplementary Software 1/data/2013-AlexandrovEtAl-Nature/exomes/Glioblastoma/
- Supplementary Software 1/data/2013-AlexandrovEtAl-Nature/exomes/Glioblastoma/Glioblastoma_exomes_mutational_catalog_192_subs_with_strand_bias.mat
- __MACOSX/Supplementary Software 1/data/2013-AlexandrovEtAl-Nature/exomes/Glioblastoma/
- __MACOSX/Supplementary Software 1/data/2013-AlexandrovEtAl-Nature/exomes/Glioblastoma/._Glioblastoma_exomes_mutational_catalog_192_subs_with_strand_bias.mat
- Supplementary Software 1/data/2013-AlexandrovEtAl-Nature/exomes/Glioblastoma/Glioblastoma_exomes_mutational_catalog_96_subs.mat
- __MACOSX/Supplementary Software 1/data/2013-AlexandrovEtAl-Nature/exomes/Glioblastoma/._Glioblastoma_exomes_mutational_catalog_96_subs.mat
- Supplementary Software 1/data/2013-AlexandrovEtAl-Nature/exomes/Glioblastoma/Glioblastoma_exomes_mutational_catalog_99_subs_with_indels_and_dinucs.mat
- __MACOSX/Supplementary Software 1/data/2013-AlexandrovEtAl-Nature/exomes/Glioblastoma/._Glioblastoma_exomes_mutational_catalog_99_subs_with_indels_and_dinucs.mat
- __MACOSX/Supplementary Software 1/data/2013-AlexandrovEtAl-Nature/exomes/._Glioblastoma
- Supplementary Software 1/data/2013-AlexandrovEtAl-Nature/exomes/Glioma Low Grade/
- Supplementary Software 1/data/2013-AlexandrovEtAl-Nature/exomes/Glioma Low Grade/Glioma Low Grade_exomes_mutational_catalog_192_subs_with_strand_bias.mat
- __MACOSX/Supplementary Software 1/data/2013-AlexandrovEtAl-Nature/exomes/Glioma Low Grade/
- __MACOSX/Supplementary Software 1/data/2013-AlexandrovEtAl-Nature/exomes/Glioma Low Grade/._Glioma Low Grade_exomes_mutational_catalog_192_subs_with_strand_bias.mat
- Supplementary Software 1/data/2013-AlexandrovEtAl-Nature/exomes/Glioma Low Grade/Glioma Low Grade_exomes_mutational_catalog_96_subs.mat
- __MACOSX/Supplementary Software 1/data/2013-AlexandrovEtAl-Nature/exomes/Glioma Low Grade/._Glioma Low Grade_exomes_mutational_catalog_96_subs.mat
- Supplementary Software 1/data/2013-AlexandrovEtAl-Nature/exomes/Glioma Low Grade/Glioma Low Grade_exomes_mutational_catalog_99_subs_with_indels_and_dinucs.mat
- __MACOSX/Supplementary Software 1/data/2013-AlexandrovEtAl-Nature/exomes/Glioma Low Grade/._Glioma Low Grade_exomes_mutational_catalog_99_subs_with_indels_and_dinucs.mat
- __MACOSX/Supplementary Software 1/data/2013-AlexandrovEtAl-Nature/exomes/._Glioma Low Grade
- Supplementary Software 1/data/2013-AlexandrovEtAl-Nature/exomes/Head and Neck/
- Supplementary Software 1/data/2013-AlexandrovEtAl-Nature/exomes/Head and Neck/Head and Neck_exomes_mutational_catalog_192_subs_with_strand_bias.mat
- __MACOSX/Supplementary Software 1/data/2013-AlexandrovEtAl-Nature/exomes/Head and Neck/
- __MACOSX/Supplementary Software 1/data/2013-AlexandrovEtAl-Nature/exomes/Head and Neck/._Head and Neck_exomes_mutational_catalog_192_subs_with_strand_bias.mat
- Supplementary Software 1/data/2013-AlexandrovEtAl-Nature/exomes/Head and Neck/Head and Neck_exomes_mutational_catalog_96_subs.mat
- __MACOSX/Supplementary Software 1/data/2013-AlexandrovEtAl-Nature/exomes/Head and Neck/._Head and Neck_exomes_mutational_catalog_96_subs.mat
- Supplementary Software 1/data/2013-AlexandrovEtAl-Nature/exomes/Head and Neck/Head and Neck_exomes_mutational_catalog_99_subs_with_indels_and_dinucs.mat
- __MACOSX/Supplementary Software 1/data/2013-AlexandrovEtAl-Nature/exomes/Head and Neck/._Head and Neck_exomes_mutational_catalog_99_subs_with_indels_and_dinucs.mat
- __MACOSX/Supplementary Software 1/data/2013-AlexandrovEtAl-Nature/exomes/._Head and Neck
- Supplementary Software 1/data/2013-AlexandrovEtAl-Nature/exomes/Kidney Chromophobe/
- Supplementary Software 1/data/2013-AlexandrovEtAl-Nature/exomes/Kidney Chromophobe/Kidney Chromophobe_exomes_mutational_catalog_192_subs_with_strand_bias.mat
- __MACOSX/Supplementary Software 1/data/2013-AlexandrovEtAl-Nature/exomes/Kidney Chromophobe/
- __MACOSX/Supplementary Software 1/data/2013-AlexandrovEtAl-Nature/exomes/Kidney Chromophobe/._Kidney Chromophobe_exomes_mutational_catalog_192_subs_with_strand_bias.mat
- Supplementary Software 1/data/2013-AlexandrovEtAl-Nature/exomes/Kidney Chromophobe/Kidney Chromophobe_exomes_mutational_catalog_96_subs.mat
- __MACOSX/Supplementary Software 1/data/2013-AlexandrovEtAl-Nature/exomes/Kidney Chromophobe/._Kidney Chromophobe_exomes_mutational_catalog_96_subs.mat
- Supplementary Software 1/data/2013-AlexandrovEtAl-Nature/exomes/Kidney Chromophobe/Kidney Chromophobe_exomes_mutational_catalog_99_subs_with_indels_and_dinucs.mat
- __MACOSX/Supplementary Software 1/data/2013-AlexandrovEtAl-Nature/exomes/Kidney Chromophobe/._Kidney Chromophobe_exomes_mutational_catalog_99_subs_with_indels_and_dinucs.mat
- __MACOSX/Supplementary Software 1/data/2013-AlexandrovEtAl-Nature/exomes/._Kidney Chromophobe
- Supplementary Software 1/data/2013-AlexandrovEtAl-Nature/exomes/Kidney Clear Cell/
- Supplementary Software 1/data/2013-AlexandrovEtAl-Nature/exomes/Kidney Clear Cell/Kidney Clear Cell_exomes_mutational_catalog_192_subs_with_strand_bias.mat
- __MACOSX/Supplementary Software 1/data/2013-AlexandrovEtAl-Nature/exomes/Kidney Clear Cell/
- __MACOSX/Supplementary Software 1/data/2013-AlexandrovEtAl-Nature/exomes/Kidney Clear Cell/._Kidney Clear Cell_exomes_mutational_catalog_192_subs_with_strand_bias.mat
- Supplementary Software 1/data/2013-AlexandrovEtAl-Nature/exomes/Kidney Clear Cell/Kidney Clear Cell_exomes_mutational_catalog_96_subs.mat
- __MACOSX/Supplementary Software 1/data/2013-AlexandrovEtAl-Nature/exomes/Kidney Clear Cell/._Kidney Clear Cell_exomes_mutational_catalog_96_subs.mat
- Supplementary Software 1/data/2013-AlexandrovEtAl-Nature/exomes/Kidney Clear Cell/Kidney Clear Cell_exomes_mutational_catalog_99_subs_with_indels_and_dinucs.mat
- __MACOSX/Supplementary Software 1/data/2013-AlexandrovEtAl-Nature/exomes/Kidney Clear Cell/._Kidney Clear Cell_exomes_mutational_catalog_99_subs_with_indels_and_dinucs.mat
- __MACOSX/Supplementary Software 1/data/2013-AlexandrovEtAl-Nature/exomes/._Kidney Clear Cell
- Supplementary Software 1/data/2013-AlexandrovEtAl-Nature/exomes/Kidney Papillary/
- Supplementary Software 1/data/2013-AlexandrovEtAl-Nature/exomes/Kidney Papillary/Kidney Papillary_exomes_mutational_catalog_192_subs_with_strand_bias.mat
- __MACOSX/Supplementary Software 1/data/2013-AlexandrovEtAl-Nature/exomes/Kidney Papillary/
- __MACOSX/Supplementary Software 1/data/2013-AlexandrovEtAl-Nature/exomes/Kidney Papillary/._Kidney Papillary_exomes_mutational_catalog_192_subs_with_strand_bias.mat
- Supplementary Software 1/data/2013-AlexandrovEtAl-Nature/exomes/Kidney Papillary/Kidney Papillary_exomes_mutational_catalog_96_subs.mat
- __MACOSX/Supplementary Software 1/data/2013-AlexandrovEtAl-Nature/exomes/Kidney Papillary/._Kidney Papillary_exomes_mutational_catalog_96_subs.mat
- Supplementary Software 1/data/2013-AlexandrovEtAl-Nature/exomes/Kidney Papillary/Kidney Papillary_exomes_mutational_catalog_99_subs_with_indels_and_dinucs.mat
- __MACOSX/Supplementary Software 1/data/2013-AlexandrovEtAl-Nature/exomes/Kidney Papillary/._Kidney Papillary_exomes_mutational_catalog_99_subs_with_indels_and_dinucs.mat
- __MACOSX/Supplementary Software 1/data/2013-AlexandrovEtAl-Nature/exomes/._Kidney Papillary
- Supplementary Software 1/data/2013-AlexandrovEtAl-Nature/exomes/Lung Adeno/
- Supplementary Software 1/data/2013-AlexandrovEtAl-Nature/exomes/Lung Adeno/Lung Adeno_exomes_mutational_catalog_192_subs_with_strand_bias.mat
- __MACOSX/Supplementary Software 1/data/2013-AlexandrovEtAl-Nature/exomes/Lung Adeno/
- __MACOSX/Supplementary Software 1/data/2013-AlexandrovEtAl-Nature/exomes/Lung Adeno/._Lung Adeno_exomes_mutational_catalog_192_subs_with_strand_bias.mat
- Supplementary Software 1/data/2013-AlexandrovEtAl-Nature/exomes/Lung Adeno/Lung Adeno_exomes_mutational_catalog_96_subs.mat
- __MACOSX/Supplementary Software 1/data/2013-AlexandrovEtAl-Nature/exomes/Lung Adeno/._Lung Adeno_exomes_mutational_catalog_96_subs.mat
- Supplementary Software 1/data/2013-AlexandrovEtAl-Nature/exomes/Lung Adeno/Lung Adeno_exomes_mutational_catalog_99_subs_with_indels_and_dinucs.mat
- __MACOSX/Supplementary Software 1/data/2013-AlexandrovEtAl-Nature/exomes/Lung Adeno/._Lung Adeno_exomes_mutational_catalog_99_subs_with_indels_and_dinucs.mat
- __MACOSX/Supplementary Software 1/data/2013-AlexandrovEtAl-Nature/exomes/._Lung Adeno
- Supplementary Software 1/data/2013-AlexandrovEtAl-Nature/exomes/Lung Small Cell/
- Supplementary Software 1/data/2013-AlexandrovEtAl-Nature/exomes/Lung Small Cell/Lung Small Cell_exomes_mutational_catalog_192_subs_with_strand_bias.mat
- __MACOSX/Supplementary Software 1/data/2013-AlexandrovEtAl-Nature/exomes/Lung Small Cell/
- __MACOSX/Supplementary Software 1/data/2013-AlexandrovEtAl-Nature/exomes/Lung Small Cell/._Lung Small Cell_exomes_mutational_catalog_192_subs_with_strand_bias.mat
- Supplementary Software 1/data/2013-AlexandrovEtAl-Nature/exomes/Lung Small Cell/Lung Small Cell_exomes_mutational_catalog_96_subs.mat
- __MACOSX/Supplementary Software 1/data/2013-AlexandrovEtAl-Nature/exomes/Lung Small Cell/._Lung Small Cell_exomes_mutational_catalog_96_subs.mat
- Supplementary Software 1/data/2013-AlexandrovEtAl-Nature/exomes/Lung Small Cell/Lung Small Cell_exomes_mutational_catalog_99_subs_with_indels_and_dinucs.mat
- __MACOSX/Supplementary Software 1/data/2013-AlexandrovEtAl-Nature/exomes/Lung Small Cell/._Lung Small Cell_exomes_mutational_catalog_99_subs_with_indels_and_dinucs.mat
- __MACOSX/Supplementary Software 1/data/2013-AlexandrovEtAl-Nature/exomes/._Lung Small Cell
- Supplementary Software 1/data/2013-AlexandrovEtAl-Nature/exomes/Lung Squamous/
- Supplementary Software 1/data/2013-AlexandrovEtAl-Nature/exomes/Lung Squamous/Lung Squamous_exomes_mutational_catalog_192_subs_with_strand_bias.mat
- __MACOSX/Supplementary Software 1/data/2013-AlexandrovEtAl-Nature/exomes/Lung Squamous/
- __MACOSX/Supplementary Software 1/data/2013-AlexandrovEtAl-Nature/exomes/Lung Squamous/._Lung Squamous_exomes_mutational_catalog_192_subs_with_strand_bias.mat
- Supplementary Software 1/data/2013-AlexandrovEtAl-Nature/exomes/Lung Squamous/Lung Squamous_exomes_mutational_catalog_96_subs.mat
- __MACOSX/Supplementary Software 1/data/2013-AlexandrovEtAl-Nature/exomes/Lung Squamous/._Lung Squamous_exomes_mutational_catalog_96_subs.mat
- Supplementary Software 1/data/2013-AlexandrovEtAl-Nature/exomes/Lung Squamous/Lung Squamous_exomes_mutational_catalog_99_subs_with_indels_and_dinucs.mat
- __MACOSX/Supplementary Software 1/data/2013-AlexandrovEtAl-Nature/exomes/Lung Squamous/._Lung Squamous_exomes_mutational_catalog_99_subs_with_indels_and_dinucs.mat
- __MACOSX/Supplementary Software 1/data/2013-AlexandrovEtAl-Nature/exomes/._Lung Squamous
- Supplementary Software 1/data/2013-AlexandrovEtAl-Nature/exomes/Lymphoma B-cell/
- Supplementary Software 1/data/2013-AlexandrovEtAl-Nature/exomes/Lymphoma B-cell/Lymphoma B-cell_exomes_mutational_catalog_192_subs_with_strand_bias.mat
- __MACOSX/Supplementary Software 1/data/2013-AlexandrovEtAl-Nature/exomes/Lymphoma B-cell/
- __MACOSX/Supplementary Software 1/data/2013-AlexandrovEtAl-Nature/exomes/Lymphoma B-cell/._Lymphoma B-cell_exomes_mutational_catalog_192_subs_with_strand_bias.mat
- Supplementary Software 1/data/2013-AlexandrovEtAl-Nature/exomes/Lymphoma B-cell/Lymphoma B-cell_exomes_mutational_catalog_96_subs.mat
- __MACOSX/Supplementary Software 1/data/2013-AlexandrovEtAl-Nature/exomes/Lymphoma B-cell/._Lymphoma B-cell_exomes_mutational_catalog_96_subs.mat
- Supplementary Software 1/data/2013-AlexandrovEtAl-Nature/exomes/Lymphoma B-cell/Lymphoma B-cell_exomes_mutational_catalog_99_subs_with_indels_and_dinucs.mat
- __MACOSX/Supplementary Software 1/data/2013-AlexandrovEtAl-Nature/exomes/Lymphoma B-cell/._Lymphoma B-cell_exomes_mutational_catalog_99_subs_with_indels_and_dinucs.mat
- __MACOSX/Supplementary Software 1/data/2013-AlexandrovEtAl-Nature/exomes/._Lymphoma B-cell
- Supplementary Software 1/data/2013-AlexandrovEtAl-Nature/exomes/Melanoma/
- Supplementary Software 1/data/2013-AlexandrovEtAl-Nature/exomes/Melanoma/Melanoma_exomes_mutational_catalog_192_subs_with_strand_bias.mat
- __MACOSX/Supplementary Software 1/data/2013-AlexandrovEtAl-Nature/exomes/Melanoma/
- __MACOSX/Supplementary Software 1/data/2013-AlexandrovEtAl-Nature/exomes/Melanoma/._Melanoma_exomes_mutational_catalog_192_subs_with_strand_bias.mat
- Supplementary Software 1/data/2013-AlexandrovEtAl-Nature/exomes/Melanoma/Melanoma_exomes_mutational_catalog_96_subs.mat
- __MACOSX/Supplementary Software 1/data/2013-AlexandrovEtAl-Nature/exomes/Melanoma/._Melanoma_exomes_mutational_catalog_96_subs.mat
- Supplementary Software 1/data/2013-AlexandrovEtAl-Nature/exomes/Melanoma/Melanoma_exomes_mutational_catalog_99_subs_with_indels_and_dinucs.mat
- __MACOSX/Supplementary Software 1/data/2013-AlexandrovEtAl-Nature/exomes/Melanoma/._Melanoma_exomes_mutational_catalog_99_subs_with_indels_and_dinucs.mat
- __MACOSX/Supplementary Software 1/data/2013-AlexandrovEtAl-Nature/exomes/._Melanoma
- Supplementary Software 1/data/2013-AlexandrovEtAl-Nature/exomes/Myeloma/
- Supplementary Software 1/data/2013-AlexandrovEtAl-Nature/exomes/Myeloma/Myeloma_exomes_mutational_catalog_192_subs_with_strand_bias.mat
- __MACOSX/Supplementary Software 1/data/2013-AlexandrovEtAl-Nature/exomes/Myeloma/
- __MACOSX/Supplementary Software 1/data/2013-AlexandrovEtAl-Nature/exomes/Myeloma/._Myeloma_exomes_mutational_catalog_192_subs_with_strand_bias.mat
- Supplementary Software 1/data/2013-AlexandrovEtAl-Nature/exomes/Myeloma/Myeloma_exomes_mutational_catalog_96_subs.mat
- __MACOSX/Supplementary Software 1/data/2013-AlexandrovEtAl-Nature/exomes/Myeloma/._Myeloma_exomes_mutational_catalog_96_subs.mat
- Supplementary Software 1/data/2013-AlexandrovEtAl-Nature/exomes/Myeloma/Myeloma_exomes_mutational_catalog_99_subs_with_indels_and_dinucs.mat
- __MACOSX/Supplementary Software 1/data/2013-AlexandrovEtAl-Nature/exomes/Myeloma/._Myeloma_exomes_mutational_catalog_99_subs_with_indels_and_dinucs.mat
- __MACOSX/Supplementary Software 1/data/2013-AlexandrovEtAl-Nature/exomes/._Myeloma
- Supplementary Software 1/data/2013-AlexandrovEtAl-Nature/exomes/Neuroblastoma/
- Supplementary Software 1/data/2013-AlexandrovEtAl-Nature/exomes/Neuroblastoma/Neuroblastoma_exomes_mutational_catalog_192_subs_with_strand_bias.mat
- __MACOSX/Supplementary Software 1/data/2013-AlexandrovEtAl-Nature/exomes/Neuroblastoma/
- __MACOSX/Supplementary Software 1/data/2013-AlexandrovEtAl-Nature/exomes/Neuroblastoma/._Neuroblastoma_exomes_mutational_catalog_192_subs_with_strand_bias.mat
- Supplementary Software 1/data/2013-AlexandrovEtAl-Nature/exomes/Neuroblastoma/Neuroblastoma_exomes_mutational_catalog_96_subs.mat
- __MACOSX/Supplementary Software 1/data/2013-AlexandrovEtAl-Nature/exomes/Neuroblastoma/._Neuroblastoma_exomes_mutational_catalog_96_subs.mat
- Supplementary Software 1/data/2013-AlexandrovEtAl-Nature/exomes/Neuroblastoma/Neuroblastoma_exomes_mutational_catalog_99_subs_with_indels_and_dinucs.mat
- __MACOSX/Supplementary Software 1/data/2013-AlexandrovEtAl-Nature/exomes/Neuroblastoma/._Neuroblastoma_exomes_mutational_catalog_99_subs_with_indels_and_dinucs.mat
- __MACOSX/Supplementary Software 1/data/2013-AlexandrovEtAl-Nature/exomes/._Neuroblastoma
- Supplementary Software 1/data/2013-AlexandrovEtAl-Nature/exomes/Ovary/
- Supplementary Software 1/data/2013-AlexandrovEtAl-Nature/exomes/Ovary/Ovary_exomes_mutational_catalog_192_subs_with_strand_bias.mat
- __MACOSX/Supplementary Software 1/data/2013-AlexandrovEtAl-Nature/exomes/Ovary/
- __MACOSX/Supplementary Software 1/data/2013-AlexandrovEtAl-Nature/exomes/Ovary/._Ovary_exomes_mutational_catalog_192_subs_with_strand_bias.mat
- Supplementary Software 1/data/2013-AlexandrovEtAl-Nature/exomes/Ovary/Ovary_exomes_mutational_catalog_96_subs.mat
- __MACOSX/Supplementary Software 1/data/2013-AlexandrovEtAl-Nature/exomes/Ovary/._Ovary_exomes_mutational_catalog_96_subs.mat
- Supplementary Software 1/data/2013-AlexandrovEtAl-Nature/exomes/Ovary/Ovary_exomes_mutational_catalog_99_subs_with_indels_and_dinucs.mat
- __MACOSX/Supplementary Software 1/data/2013-AlexandrovEtAl-Nature/exomes/Ovary/._Ovary_exomes_mutational_catalog_99_subs_with_indels_and_dinucs.mat
- __MACOSX/Supplementary Software 1/data/2013-AlexandrovEtAl-Nature/exomes/._Ovary
- Supplementary Software 1/data/2013-AlexandrovEtAl-Nature/exomes/Pancreas/
- Supplementary Software 1/data/2013-AlexandrovEtAl-Nature/exomes/Pancreas/Pancreas_exomes_mutational_catalog_192_subs_with_strand_bias.mat
- __MACOSX/Supplementary Software 1/data/2013-AlexandrovEtAl-Nature/exomes/Pancreas/
- __MACOSX/Supplementary Software 1/data/2013-AlexandrovEtAl-Nature/exomes/Pancreas/._Pancreas_exomes_mutational_catalog_192_subs_with_strand_bias.mat
- Supplementary Software 1/data/2013-AlexandrovEtAl-Nature/exomes/Pancreas/Pancreas_exomes_mutational_catalog_96_subs.mat
- __MACOSX/Supplementary Software 1/data/2013-AlexandrovEtAl-Nature/exomes/Pancreas/._Pancreas_exomes_mutational_catalog_96_subs.mat
- Supplementary Software 1/data/2013-AlexandrovEtAl-Nature/exomes/Pancreas/Pancreas_exomes_mutational_catalog_99_subs_with_indels_and_dinucs.mat
- __MACOSX/Supplementary Software 1/data/2013-AlexandrovEtAl-Nature/exomes/Pancreas/._Pancreas_exomes_mutational_catalog_99_subs_with_indels_and_dinucs.mat
- __MACOSX/Supplementary Software 1/data/2013-AlexandrovEtAl-Nature/exomes/._Pancreas
- Supplementary Software 1/data/2013-AlexandrovEtAl-Nature/exomes/Prostate/
- Supplementary Software 1/data/2013-AlexandrovEtAl-Nature/exomes/Prostate/Prostate_exomes_mutational_catalog_192_subs_with_strand_bias.mat
- __MACOSX/Supplementary Software 1/data/2013-AlexandrovEtAl-Nature/exomes/Prostate/
- __MACOSX/Supplementary Software 1/data/2013-AlexandrovEtAl-Nature/exomes/Prostate/._Prostate_exomes_mutational_catalog_192_subs_with_strand_bias.mat
- Supplementary Software 1/data/2013-AlexandrovEtAl-Nature/exomes/Prostate/Prostate_exomes_mutational_catalog_96_subs.mat
- __MACOSX/Supplementary Software 1/data/2013-AlexandrovEtAl-Nature/exomes/Prostate/._Prostate_exomes_mutational_catalog_96_subs.mat
- Supplementary Software 1/data/2013-AlexandrovEtAl-Nature/exomes/Prostate/Prostate_exomes_mutational_catalog_99_subs_with_indels_and_dinucs.mat
- __MACOSX/Supplementary Software 1/data/2013-AlexandrovEtAl-Nature/exomes/Prostate/._Prostate_exomes_mutational_catalog_99_subs_with_indels_and_dinucs.mat
- __MACOSX/Supplementary Software 1/data/2013-AlexandrovEtAl-Nature/exomes/._Prostate
- Supplementary Software 1/data/2013-AlexandrovEtAl-Nature/exomes/Stomach/
- Supplementary Software 1/data/2013-AlexandrovEtAl-Nature/exomes/Stomach/Stomach_exomes_mutational_catalog_192_subs_with_strand_bias.mat
- __MACOSX/Supplementary Software 1/data/2013-AlexandrovEtAl-Nature/exomes/Stomach/
- __MACOSX/Supplementary Software 1/data/2013-AlexandrovEtAl-Nature/exomes/Stomach/._Stomach_exomes_mutational_catalog_192_subs_with_strand_bias.mat
- Supplementary Software 1/data/2013-AlexandrovEtAl-Nature/exomes/Stomach/Stomach_exomes_mutational_catalog_96_subs.mat
- __MACOSX/Supplementary Software 1/data/2013-AlexandrovEtAl-Nature/exomes/Stomach/._Stomach_exomes_mutational_catalog_96_subs.mat
- Supplementary Software 1/data/2013-AlexandrovEtAl-Nature/exomes/Stomach/Stomach_exomes_mutational_catalog_99_subs_with_indels_and_dinucs.mat
- __MACOSX/Supplementary Software 1/data/2013-AlexandrovEtAl-Nature/exomes/Stomach/._Stomach_exomes_mutational_catalog_99_subs_with_indels_and_dinucs.mat
- __MACOSX/Supplementary Software 1/data/2013-AlexandrovEtAl-Nature/exomes/._Stomach
- Supplementary Software 1/data/2013-AlexandrovEtAl-Nature/exomes/Thyroid/
- Supplementary Software 1/data/2013-AlexandrovEtAl-Nature/exomes/Thyroid/Thyroid_exomes_mutational_catalog_192_subs_with_strand_bias.mat
- __MACOSX/Supplementary Software 1/data/2013-AlexandrovEtAl-Nature/exomes/Thyroid/
- __MACOSX/Supplementary Software 1/data/2013-AlexandrovEtAl-Nature/exomes/Thyroid/._Thyroid_exomes_mutational_catalog_192_subs_with_strand_bias.mat
- Supplementary Software 1/data/2013-AlexandrovEtAl-Nature/exomes/Thyroid/Thyroid_exomes_mutational_catalog_96_subs.mat
- __MACOSX/Supplementary Software 1/data/2013-AlexandrovEtAl-Nature/exomes/Thyroid/._Thyroid_exomes_mutational_catalog_96_subs.mat
- Supplementary Software 1/data/2013-AlexandrovEtAl-Nature/exomes/Thyroid/Thyroid_exomes_mutational_catalog_99_subs_with_indels_and_dinucs.mat
- __MACOSX/Supplementary Software 1/data/2013-AlexandrovEtAl-Nature/exomes/Thyroid/._Thyroid_exomes_mutational_catalog_99_subs_with_indels_and_dinucs.mat
- __MACOSX/Supplementary Software 1/data/2013-AlexandrovEtAl-Nature/exomes/._Thyroid
- Supplementary Software 1/data/2013-AlexandrovEtAl-Nature/exomes/Uterus/
- Supplementary Software 1/data/2013-AlexandrovEtAl-Nature/exomes/Uterus/Uterus_exomes_mutational_catalog_192_subs_with_strand_bias.mat
- __MACOSX/Supplementary Software 1/data/2013-AlexandrovEtAl-Nature/exomes/Uterus/
- __MACOSX/Supplementary Software 1/data/2013-AlexandrovEtAl-Nature/exomes/Uterus/._Uterus_exomes_mutational_catalog_192_subs_with_strand_bias.mat
- Supplementary Software 1/data/2013-AlexandrovEtAl-Nature/exomes/Uterus/Uterus_exomes_mutational_catalog_96_subs.mat
- __MACOSX/Supplementary Software 1/data/2013-AlexandrovEtAl-Nature/exomes/Uterus/._Uterus_exomes_mutational_catalog_96_subs.mat
- Supplementary Software 1/data/2013-AlexandrovEtAl-Nature/exomes/Uterus/Uterus_exomes_mutational_catalog_99_subs_with_indels_and_dinucs.mat
- __MACOSX/Supplementary Software 1/data/2013-AlexandrovEtAl-Nature/exomes/Uterus/._Uterus_exomes_mutational_catalog_99_subs_with_indels_and_dinucs.mat
- __MACOSX/Supplementary Software 1/data/2013-AlexandrovEtAl-Nature/exomes/._Uterus
- __MACOSX/Supplementary Software 1/data/2013-AlexandrovEtAl-Nature/._exomes
- Supplementary Software 1/data/2013-AlexandrovEtAl-Nature/genomes/
- Supplementary Software 1/data/2013-AlexandrovEtAl-Nature/genomes/ALL/
- Supplementary Software 1/data/2013-AlexandrovEtAl-Nature/genomes/ALL/ALL_genomes_mutational_catalog_192_subs_with_strand_bias.mat
- __MACOSX/Supplementary Software 1/data/2013-AlexandrovEtAl-Nature/genomes/
- __MACOSX/Supplementary Software 1/data/2013-AlexandrovEtAl-Nature/genomes/ALL/
- __MACOSX/Supplementary Software 1/data/2013-AlexandrovEtAl-Nature/genomes/ALL/._ALL_genomes_mutational_catalog_192_subs_with_strand_bias.mat
- Supplementary Software 1/data/2013-AlexandrovEtAl-Nature/genomes/ALL/ALL_genomes_mutational_catalog_96_subs.mat
- __MACOSX/Supplementary Software 1/data/2013-AlexandrovEtAl-Nature/genomes/ALL/._ALL_genomes_mutational_catalog_96_subs.mat
- Supplementary Software 1/data/2013-AlexandrovEtAl-Nature/genomes/ALL/ALL_genomes_mutational_catalog_99_subs_with_indels_and_dinucs.mat
- __MACOSX/Supplementary Software 1/data/2013-AlexandrovEtAl-Nature/genomes/ALL/._ALL_genomes_mutational_catalog_99_subs_with_indels_and_dinucs.mat
- __MACOSX/Supplementary Software 1/data/2013-AlexandrovEtAl-Nature/genomes/._ALL
- Supplementary Software 1/data/2013-AlexandrovEtAl-Nature/genomes/AML/
- Supplementary Software 1/data/2013-AlexandrovEtAl-Nature/genomes/AML/AML_genomes_mutational_catalog_192_subs_with_strand_bias.mat
- __MACOSX/Supplementary Software 1/data/2013-AlexandrovEtAl-Nature/genomes/AML/
- __MACOSX/Supplementary Software 1/data/2013-AlexandrovEtAl-Nature/genomes/AML/._AML_genomes_mutational_catalog_192_subs_with_strand_bias.mat
- Supplementary Software 1/data/2013-AlexandrovEtAl-Nature/genomes/AML/AML_genomes_mutational_catalog_96_subs.mat
- __MACOSX/Supplementary Software 1/data/2013-AlexandrovEtAl-Nature/genomes/AML/._AML_genomes_mutational_catalog_96_subs.mat
- Supplementary Software 1/data/2013-AlexandrovEtAl-Nature/genomes/AML/AML_genomes_mutational_catalog_99_subs_with_indels_and_dinucs.mat
- __MACOSX/Supplementary Software 1/data/2013-AlexandrovEtAl-Nature/genomes/AML/._AML_genomes_mutational_catalog_99_subs_with_indels_and_dinucs.mat
- __MACOSX/Supplementary Software 1/data/2013-AlexandrovEtAl-Nature/genomes/._AML
- Supplementary Software 1/data/2013-AlexandrovEtAl-Nature/genomes/Breast/
- Supplementary Software 1/data/2013-AlexandrovEtAl-Nature/genomes/Breast/Breast_genomes_mutational_catalog_192_subs_with_strand_bias.mat
- __MACOSX/Supplementary Software 1/data/2013-AlexandrovEtAl-Nature/genomes/Breast/
[truncated: 142 more entries]
