# Supplementary material for: A mutational signature in gastric cancer suggests therapeutic strategies
Source: Nat Commun. 2015 Oct 29;6:8683. doi: 10.1038/ncomms9683 (PMC4918743; doi:10.1038/ncomms9683)
Supplement: Supplementary Software 1 — MATLAB based computational framework for deciphering signatures of mutational processes. [file ncomms9683-s6.zip › Supplementary Software 1/example3.m]

%% Example of reading a previously saved output file and plotting the
%% signatures of mutational processes and their respective exposures
%
% Ludmil B. Alexandrov
% Cancer Genome Project
% Wellcome Trust Sanger Institute
% la2@sanger.ac.uk
%
% This software and its documentation are copyright 2012 by the
% Wellcome Trust Sanger Institute/Genome Research Limited. All rights are reserved.
% This software is supplied without any warranty or guaranteed support whatsoever. 
% Neither the Wellcome Trust Sanger Institute nor Genome Research Limited 
% is responsible for its use, misuse, or functionality.

clear all;
addpath('source/');
addpath('plotting/');
clc;

%% Define parameters
outputFileName = 'output/res_example_1_21_WTSI_BRCA_whole_genome_substitutions.mat';
if ( exist(outputFileName, 'file') == 0)
   disp(['File ' outputFileName ' cannot be found! Please run example1.m prior to running example3.m!']);
   return;
end

%% Loading the data
load(outputFileName);

%% Plotting the signatures of mutational processes
plotSignatures(processes, input, allProcesses, idx, processStabAvg);

%% Plotting the signature exposures
plotSignaturesExposureInSamples(exposures, input);
