# Supplementary material for: A mutational signature in gastric cancer suggests therapeutic strategies
Source: Nat Commun. 2015 Oct 29;6:8683. doi: 10.1038/ncomms9683 (PMC4918743; doi:10.1038/ncomms9683)
Supplement: Supplementary Software 1 — MATLAB based computational framework for deciphering signatures of mutational processes. [file ncomms9683-s6.zip › Supplementary Software 1/plotting/rotateticklabelWithColor.m]

function th=rotateticklabelWithColor(h,rot,strandBiasColor)
    %ROTATETICKLABEL rotates tick labels
    %   TH=ROTATETICKLABEL(H,ROT) is the calling form where H is a handle to
    %   the axis that contains the XTickLabels that are to be rotated. ROT is
    %   an optional parameter that specifies the angle of rotation. The default
    %   angle is 90. TH is a handle to the text objects created. For long
    %   strings such as those produced by datetick, you may have to adjust the
    %   position of the axes so the labels don't get cut off.
    %
    %   Of course, GCA can be substituted for H if desired.
    %
    %   TH=ROTATETICKLABEL([],[],'demo') shows a demo figure.
    %
    %   Known deficiencies: if tick labels are raised to a power, the power
    %   will be lost after rotation.
    %
    %   See also datetick.

    %   Written Oct 14, 2005 by Andy Bliss
    %   Copyright 2005 by Andy Bliss

    % %DEMO:
    % if nargin==3
    %     x=[now-.7 now-.3 now];
    %     y=[20 35 15];
    %     figure
    %     plot(x,y,'.-')
    %     datetick('x',0,'keepticks')
    %     h=gca;
    %     set(h,'position',[0.13 0.35 0.775 0.55])
    %     rot=90;
    % end

    %set the default rotation if user doesn't specify
    if nargin==1
        rot=90;
    end
    %make sure the rotation is in the range 0:360 (brute force method)
    while rot>360
        rot=rot-360;
    end
    while rot<0
        rot=rot+360;
    end
    %get current tick labels
    a=get(h,'XTickLabel');
    %erase current tick labels from figure
    set(h,'XTickLabel',[]);
    %get tick label positions
    b=get(h,'XTick');
    c=get(h,'YTick');
    %make new tick labels
    if rot<180
        th=text(b,repmat(c(1)-.1*(c(2)-c(1)),length(b),1),a,'HorizontalAlignment','right','rotation',rot, 'FontWeight','bold', 'FontSize',10);
    else
        th=text(b,repmat(c(1)-.1*(c(2)-c(1)),length(b),1),a,'HorizontalAlignment','left','rotation',rot, 'FontWeight','bold', 'FontSize',10);
    end

    for i = 1 : length(th)
        set(th(i), 'Color', strandBiasColor{i});
    end
end
