# Supplementary material for: A mutational signature in gastric cancer suggests therapeutic strategies
Source: Nat Commun. 2015 Oct 29;6:8683. doi: 10.1038/ncomms9683 (PMC4918743; doi:10.1038/ncomms9683)
Supplement: Supplementary Software 1 — MATLAB based computational framework for deciphering signatures of mutational processes. [file ncomms9683-s6.zip › Supplementary Software 1/plotting/ThousandSep.m]

function out = ThousandSep(in)
    import java.text.*
    v = DecimalFormat;
    out = char(v.format(in));
end
