# Supplementary material for: A mutational signature in gastric cancer suggests therapeutic strategies
Source: Nat Commun. 2015 Oct 29;6:8683. doi: 10.1038/ncomms9683 (PMC4918743; doi:10.1038/ncomms9683)
Supplement: Supplementary Software 1 — MATLAB based computational framework for deciphering signatures of mutational processes. [file ncomms9683-s6.zip › Supplementary Software 1/source/gdcls.m]

%% This function performs NMF via least square gradient descent 
function [W, H] = gdcls(V, k, maxiter, lambda, options)
    myeps = 10^-9;
    if strcmp(options, 'nonneg');
        neg = 1;
    else
        neg = 0;
    end
    
    [m,n] = size(V);
    W = rand(m, k);
    H = zeros(k, n);
    for j = 1 : maxiter
        A = W' * W + lambda * eye(k);
        for i = 1 : n
            b = W' * V(:, i);
            H(:,i) = (b'/(A'))';
%             H(:,i) = b / A;
        end
        
        % Removing any negative elements
        if neg == 1
            H = H .* (H > 0);
%             H(H<0) = 0;
        end
        
        % Updating W
        W = W .* (V * H') ./ (W * (H * H') + myeps);
        
        for qq = 1 : size(W, 2)
            W(:, qq) = W(:, qq) / sum(W(:,qq));
        end
    end
end
