# Supplementary material for: A mutational signature in gastric cancer suggests therapeutic strategies
Source: Nat Commun. 2015 Oct 29;6:8683. doi: 10.1038/ncomms9683 (PMC4918743; doi:10.1038/ncomms9683)
Supplement: Supplementary Software 1 — MATLAB based computational framework for deciphering signatures of mutational processes. [file ncomms9683-s6.zip › Supplementary Software 1/source/nmf.m]

function [w,h] = nmf( v,r,verbose )

%
% Jean-Philippe Brunet
% Cancer Genomics 
% The Broad Institute
% brunet@broad.mit.edu
%
% This software and its documentation are copyright 2004 by the
% Broad Institute/Massachusetts Institute of Technology. All rights are reserved.
% This software is supplied without any warranty or guaranteed support whatsoever. 
% Neither the Broad Institute nor MIT can not be responsible for its use, misuse, 
% or functionality. 
%
% NMF divergence update equations :
% Lee, D..D., and Seung, H.S., (2001), 'Algorithms for Non-negative Matrix 
% Factorization', Adv. Neural Info. Proc. Syst. 13, 556-562.
%
% v (n,m) : N (genes) x M (samples) original matrix 
%           Numerical data only. 
%           Must be non negative. 
%           Not all entries in a row can be 0. If so, add a small constant to the 
%           matrix, eg.v+0.01*min(min(v)),and restart.
%           
% r       : number of desired factors (rank of the factorization)
%
% verbose : prints iteration count and changes in connectivity matrix elements
%           unless verbose is 0 
%           
% Note : NMF iterations stop when connectivity matrix has not changed 
%        for 10*stopconv interations. This is experimental and can be
%        adjusted.
%
% w    : N x r NMF factor
% h    : r x M NMF factor


% test for negative values in v
if min( min(v) ) < 0
    error('matrix entries can not be negative');
    return
end

if min( sum(v,2) ) == 0
    error('not all entries in a row can be zero');
    return
end


[n,m] = size(v);
stopconv = 10000;      % stopping criterion (can be adjusted)
niter = 1000000;     % maximum number of iterations (can be adjusted)

cons = zeros(m,m);
consold = cons;
inc = 0;
j = 0;

%
% initialize random w and h
%
w =rand(n, r);
h = rand(r, m); 


for i = 1:niter

    % divergence-reducing NMF iterations
 
    x1 = repmat(sum(w, 1)', 1, m);
    h = h.*(w'*(v./(w*h)))./x1;
    x2 = repmat(sum(h, 2)', n, 1);
    w = w.*((v./(w*h))*h')./x2;

    % test convergence every 10 iterations

    if( mod(i,10) == 0 )  
        j = j + 1;

        % adjust small values to avoid undeflow
        h = max(h,eps);
        w = max(w,eps);

        % construct connectivity matrix
        [y, index] = max(h, [], 1);   %find largest factor
        mat1 = repmat(index, m, 1);  % spread index down
        mat2 = repmat(index', 1, m); % spread index right
        cons= mat1==mat2;

        if ( sum( sum(cons~=consold) ) == 0 ) % connectivity matrix has not changed
            inc = inc + 1;                     %accumulate count 
        else
            inc = 0;                         % else restart count
        end

        if verbose                     % prints number of changing elements 
            fprintf('\t%d\t%d\t%d\n', i, inc, sum(sum(cons~=consold)) ), 
        end

        if ( inc>stopconv )
         break,                % assume convergence is connectivity stops changing 
        end 

        consold = cons;

    end
end
