# Supplementary material for: A mutational signature in gastric cancer suggests therapeutic strategies
Source: Nat Commun. 2015 Oct 29;6:8683. doi: 10.1038/ncomms9683 (PMC4918743; doi:10.1038/ncomms9683)
Supplement: Supplementary Software 1 — MATLAB based computational framework for deciphering signatures of mutational processes. [file ncomms9683-s6.zip › Supplementary Software 1/source/removeWeak.m]

function [genomes mutationTypesToRemoveSet] = removeWeak(genomesOriginal, removeWeakMutationTypes)

% Ludmil B. Alexandrov
% Cancer Genome Project
% Wellcome Trust Sanger Institute
% la2@sanger.ac.uk
%
% This software and its documentation are copyright 2012 by the
% Wellcome Trust Sanger Institute/Genome Research Limited. All rights are reserved.
% This software is supplied without any warranty or guaranteed support whatsoever. 
% Neither the Wellcome Trust Sanger Institute nor Genome Research Limited 
% is responsible for its use, misuse, or functionality.

   [sortedTotalMutationTypes indexTotalMutationTypes] = sort(sum(genomesOriginal, 2), 'ascend');
   totalMutationTypes = sum(sum(genomesOriginal));
   totalMutatationTypesToRemove = sum(cumsum( sortedTotalMutationTypes )/ totalMutationTypes  < removeWeakMutationTypes);
   mutationTypesToRemoveSet = indexTotalMutationTypes(1:totalMutatationTypesToRemove);
   
   genomes = genomesOriginal;
   genomes(mutationTypesToRemoveSet, :) = [];
  
   
end
